# Supplementary material for: ﻿Morpho-phylogenetic evidence reveals novel species and new records of Torula (Torulaceae, Pleosporales) from medicinal plants in China
Source: MycoKeys. 2025 Sep 11;122:169–96. doi: 10.3897/mycokeys.122.161816 (PMC12447081; doi:10.3897/mycokeys.122.161816)
Supplement: XML Treatment for Torula chinensis [file mycokeys.122.161816-treatment1.xml]

<!DOCTYPE tp:taxon-treatment
  PUBLIC "-//TaxonX//DTD Taxonomic Treatment Publishing DTD v0 20100105//EN" "tax-treatment-NSO.dtd">
<tp:taxon-treatment xmlns:tp="http://www.plazi.org/taxpub"><tp:treatment-meta><kwd-group><label>Taxon classification</label><kwd>
                <named-content content-type="kingdom">Fungi</named-content>
              </kwd><kwd>
                <named-content content-type="order">Pleosporales</named-content>
              </kwd><kwd>
                <named-content content-type="family">Torulaceae</named-content>
              </kwd></kwd-group><mixed-citation publication-type="journal"><person-group><name><surname>Wu</surname><given-names>Na</given-names></name><name><surname>Chi</surname><given-names>Mei-Feng</given-names></name><name><surname>Du</surname><given-names>Hong-Zhi</given-names></name><name><surname>Chethana</surname><given-names>K. W. Thilini</given-names></name><name><surname>Khongphinitbunjong</surname><given-names>Kitiphong</given-names></name><name><surname>Chen</surname><given-names>Ya-Ya</given-names></name><name><surname>Hyde</surname><given-names>Kevin D.</given-names></name><name><surname>Al-Otibi</surname><given-names>Fatimah</given-names></name><name><surname>Dissanayake</surname><given-names>Asha J.</given-names></name><name><surname>Liu</surname><given-names>Jian-Kui</given-names></name></person-group><article-title>﻿Morpho-phylogenetic evidence reveals novel species and new records of <italic><tp:taxon-name><tp:taxon-name-part taxon-name-part-type="genus" reg="Torula">Torula</tp:taxon-name-part></tp:taxon-name></italic> (<tp:taxon-name><tp:taxon-name-part taxon-name-part-type="family">Torulaceae</tp:taxon-name-part></tp:taxon-name>, <tp:taxon-name><tp:taxon-name-part taxon-name-part-type="order">Pleosporales</tp:taxon-name-part></tp:taxon-name>) from medicinal plants in China</article-title><source>MycoKeys</source><day>11</day><month>09</month><year>2025</year><volume>122</volume><fpage>169</fpage><lpage>196</lpage><pub-id pub-id-type="doi">10.3897/mycokeys.122.161816</pub-id></mixed-citation></tp:treatment-meta><tp:nomenclature><label>﻿</label><tp:taxon-name><object-id xmlns:xlink="http://www.w3.org/1999/xlink" content-type="arpha" xlink:type="simple">DA385709-EADA-5F48-9F4A-3A1EDE32B56F</object-id>
              <tp:taxon-name-part taxon-name-part-type="genus" reg="Torula">Torula</tp:taxon-name-part>
              <tp:taxon-name-part taxon-name-part-type="species" reg="chinensis">chinensis</tp:taxon-name-part>
              <object-id xmlns:xlink="http://www.w3.org/1999/xlink" content-type="mycobank" xlink:type="simple">847014</object-id>
            </tp:taxon-name><tp:taxon-authority>W.H. Tian, Y.P. Chen &amp; Maharachch., J. Fungi 9 (2, no. 150): 4 (2023)</tp:taxon-authority><xref ref-type="fig" rid="F2">Fig. 2</xref><tp:nomenclature-citation-list><tp:nomenclature-citation><tp:taxon-name>
                  <tp:taxon-name-part taxon-name-part-type="genus" reg="Torula"/>
                  <tp:taxon-name-part taxon-name-part-type="species" reg="phytolaccae"/>
                </tp:taxon-name><comment>= <tp:taxon-name><tp:taxon-name-part taxon-name-part-type="genus" reg="Torula">Torula</tp:taxon-name-part> <tp:taxon-name-part taxon-name-part-type="species" reg="phytolaccae">phytolaccae</tp:taxon-name-part></tp:taxon-name> Y.X. Li, C.F. Liao &amp; Doilom, Phytotaxa 584(1): 9 (2023) </comment></tp:nomenclature-citation></tp:nomenclature-citation-list></tp:nomenclature><tp:treatment-sec sec-type="description" id="SECID0EPHBI"><title>Description.</title><p><bold><italic>Saprobic</italic></bold> on dead branches of <italic><tp:taxon-name><tp:taxon-name-part taxon-name-part-type="genus" reg="Phytolacca">Phytolacca</tp:taxon-name-part> <tp:taxon-name-part taxon-name-part-type="species" reg="americana">americana</tp:taxon-name-part></tp:taxon-name></italic> L. (<tp:taxon-name><tp:taxon-name-part taxon-name-part-type="family">Phytolaccaceae</tp:taxon-name-part></tp:taxon-name>). <bold>Sexual morph</bold>: Undetermined. <bold>Asexual morph</bold>: Hyphomycetous. <bold><italic>Colonies</italic></bold> effuse on the natural substrate, dense, velvety, scattered, hairy, dark brown to black, dry. <bold><italic>Mycelium</italic></bold> immersed to superficial on the substrate, septate, branched, smooth to minutely verruculose, brown. <bold><italic>Conidiophores</italic></bold> 10–28 × 3–6 μm (<italic>x</italic>̄ = 20 × 5 μm, n = 20), micronematous to semi-macronematous, mononematous, flexuous, unbranched, verruculose, thick-walled, doliiform to subcylindrical, consisting of 1–3 cells or reduced to conidiogenous cells, smooth, straight, or slightly flexuous, pale brown to brown. <bold><italic>Conidiogenous cells</italic></bold> 4–7 × 5–8 μm (<italic>x</italic>̄ = 5 × 5.5 μm, n = 20), mono- or polyblastic, integrated, lateral to terminal, dark brown to black, verruculose, thick-walled, doliiform to cupulate. <bold><italic>Conidia</italic></bold> (16–) 22–35 (–65) × 5–9 μm (<italic>x</italic>̄ = 29 × 7 μm, n = 30), solitary to catenate, acrogenous, simple, phragmosporous, straight or slightly curved, dark brown to black, verrucose, predominantly 3–5-septate, rounded at both ends, mostly subcylindrical, composed of subglobose cells, thick-walled, constricted at the septa, subhyaline to pale brown at the apex.</p><fig id="F2" position="float" orientation="portrait"><object-id xmlns:xlink="http://www.w3.org/1999/xlink" content-type="doi" xlink:type="simple">10.3897/mycokeys.122.161816.figure2</object-id><object-id xmlns:xlink="http://www.w3.org/1999/xlink" content-type="arpha" xlink:type="simple">717BE2A3-57A6-5BEC-9D3D-5FCBE2CD303D</object-id><label>Figure 2.</label><caption><p><italic><tp:taxon-name><tp:taxon-name-part taxon-name-part-type="genus" reg="Torula">Torula</tp:taxon-name-part> <tp:taxon-name-part taxon-name-part-type="species" reg="chinensis">chinensis</tp:taxon-name-part></tp:taxon-name></italic> (<abbrev xmlns:xlink="http://www.w3.org/1999/xlink" xlink:title="Herbarium of University of Electronic Science and Technology" id="ABBRID0EWJBI" xlink:type="simple">HUEST</abbrev> 24.0247, new host record). a. Host <italic><tp:taxon-name><tp:taxon-name-part taxon-name-part-type="genus" reg="Phytolacca">Phytolacca</tp:taxon-name-part> <tp:taxon-name-part taxon-name-part-type="species" reg="americana">americana</tp:taxon-name-part></tp:taxon-name></italic>; b. Branches of <italic><tp:taxon-name><tp:taxon-name-part taxon-name-part-type="genus" reg="Phytolacca">P.</tp:taxon-name-part> <tp:taxon-name-part taxon-name-part-type="species" reg="americana">americana</tp:taxon-name-part></tp:taxon-name></italic>; c, d. Colonies on the host surface; e, h−m. Conidia; f, g. Conidiophores, conidiogenous cells, and conidia; n. Germinated conidium; o, p. Colonies on PDA, above (o) and below (p). Scale bars: 50 μm (e, f); 20 μm (g); 15 μm (h−n).</p></caption><graphic xmlns:xlink="http://www.w3.org/1999/xlink" xlink:href="mycokeys-122-169-g002.jpg" position="float" orientation="portrait" xlink:type="simple" id="oo_1413772.jpg"><uri content-type="original_file" xlink:type="simple">https://binary.pensoft.net/fig/1413772</uri></graphic></fig></tp:treatment-sec><tp:treatment-sec sec-type="description" id="SECID0EVKBI"><title>Culture characteristics.</title><p>Conidia germinated on the PDA within 24 h, and germ tubes are produced from the basal cells. Colonies growing on PDA reached 30–33 mm in diam. after three weeks at 25 °C in the dark. Colonies from above are medium dense, regular, white aerial mycelium slightly raised, fluffy, filiform, pale greenish-grey in the center, white hairy at the margin; in reverse, pale yellow at the center, off-white at the margin, the color gradually lightens from the center to the edge, without pigment produced in PDA.</p></tp:treatment-sec><tp:treatment-sec sec-type="material" id="SECID0E1KBI"><title>Material examined.</title><p>China • Guizhou Province, Guiyang City, Huaxi District, <named-content xmlns:xlink="http://www.w3.org/1999/xlink" content-type="dwc:verbatimCoordinates" xlink:type="simple"><named-content content-type="geo-json" specific-use="{&#34;type&#34;:&#34;Point&#34;,&#34;coordinates&#34;:[106.656389,26.511389]}" id="NCID0EDLBI" xlink:type="simple">26°30'41"N, 106°39'23"E</named-content></named-content>, elevation 1,126 m, on dead branches of <italic><tp:taxon-name><tp:taxon-name-part taxon-name-part-type="genus" reg="Phytolacca">Phytolacca</tp:taxon-name-part> <tp:taxon-name-part taxon-name-part-type="species" reg="americana">americana</tp:taxon-name-part></tp:taxon-name></italic> (<tp:taxon-name><tp:taxon-name-part taxon-name-part-type="family">Phytolaccaceae</tp:taxon-name-part></tp:taxon-name>), 24 January 2021, Hong-Zhi Du, S62 (<abbrev xmlns:xlink="http://www.w3.org/1999/xlink" xlink:title="Herbarium of University of Electronic Science and Technology" id="ABBRID0EYLBI" xlink:type="simple">HUEST</abbrev> 24.0247), living culture <abbrev xmlns:xlink="http://www.w3.org/1999/xlink" xlink:title="University of Electronic Science and Technology Culture Collection" id="ABBRID0E3LBI" xlink:type="simple">UESTCC</abbrev> 24.0234.</p></tp:treatment-sec><tp:treatment-sec sec-type="notes" id="SECID0EAMBI"><title>Notes.</title><p><italic><tp:taxon-name><tp:taxon-name-part taxon-name-part-type="genus" reg="Torula">Torula</tp:taxon-name-part> <tp:taxon-name-part taxon-name-part-type="species" reg="chinensis">chinensis</tp:taxon-name-part></tp:taxon-name></italic> was introduced by <xref ref-type="bibr" rid="B68">Tian et al. (2023)</xref> from unidentified dead woody substrates and formally published on 22 January 2023. Around the same time, <italic><tp:taxon-name><tp:taxon-name-part taxon-name-part-type="genus" reg="Torula">T.</tp:taxon-name-part> <tp:taxon-name-part taxon-name-part-type="species" reg="phytolaccae">phytolaccae</tp:taxon-name-part></tp:taxon-name></italic> was described by <xref ref-type="bibr" rid="B41">Li et al. (2023)</xref> from dead stems of <italic><tp:taxon-name><tp:taxon-name-part taxon-name-part-type="genus" reg="Phytolacca">Phytolacca</tp:taxon-name-part> <tp:taxon-name-part taxon-name-part-type="species" reg="acinosa">acinosa</tp:taxon-name-part></tp:taxon-name></italic> and published on 9 February 2023. In our phylogenetic tree (Fig. <xref ref-type="fig" rid="F1">1</xref>), our collection (<abbrev xmlns:xlink="http://www.w3.org/1999/xlink" xlink:title="University of Electronic Science and Technology Culture Collection" id="ABBRID0ETNBI" xlink:type="simple">UESTCC</abbrev> 24.0234) and <italic><tp:taxon-name><tp:taxon-name-part taxon-name-part-type="genus" reg="Torula">T.</tp:taxon-name-part> <tp:taxon-name-part taxon-name-part-type="species" reg="phytolaccae">phytolaccae</tp:taxon-name-part></tp:taxon-name></italic> (ZHKUCC 22-0107 and ZHKUCC 23-0884) clustered together with the ex-type strain (<abbrev xmlns:xlink="http://www.w3.org/1999/xlink" xlink:title="University of Electronic Science and Technology Culture Collection" id="ABBRID0ECOBI" xlink:type="simple">UESTCC</abbrev> 22.0085) of <italic><tp:taxon-name><tp:taxon-name-part taxon-name-part-type="genus" reg="Torula">T.</tp:taxon-name-part> <tp:taxon-name-part taxon-name-part-type="species" reg="chinensis">chinensis</tp:taxon-name-part></tp:taxon-name></italic>. Comparisons of nucleotides between <italic><tp:taxon-name><tp:taxon-name-part taxon-name-part-type="genus" reg="Torula">T.</tp:taxon-name-part> <tp:taxon-name-part taxon-name-part-type="species" reg="chinensis">chinensis</tp:taxon-name-part></tp:taxon-name></italic> (<abbrev xmlns:xlink="http://www.w3.org/1999/xlink" xlink:title="University of Electronic Science and Technology Culture Collection" id="ABBRID0E3OBI" xlink:type="simple">UESTCC</abbrev> 22.0085) and <italic><tp:taxon-name><tp:taxon-name-part taxon-name-part-type="genus" reg="Torula">T.</tp:taxon-name-part> <tp:taxon-name-part taxon-name-part-type="species" reg="phytolaccae">phytolaccae</tp:taxon-name-part></tp:taxon-name></italic> (ZHKUCC 22-0107, ex-type strain) showed 100% similarity (534/534 bp, without gaps) in <abbrev xmlns:xlink="http://www.w3.org/1999/xlink" xlink:title="internal transcribed spacer region of rDNA" id="ABBRID0ELPBI" xlink:type="simple">ITS</abbrev>, 99.9% (803/804 bp, without gaps) in LSU, and 99.4% (810/815 bp, without gaps) in SSU. Additionally, our collection (<abbrev xmlns:xlink="http://www.w3.org/1999/xlink" xlink:title="University of Electronic Science and Technology Culture Collection" id="ABBRID0EPPBI" xlink:type="simple">UESTCC</abbrev> 24.0234) shows 100% similarity to <italic><tp:taxon-name><tp:taxon-name-part taxon-name-part-type="genus" reg="Torula">T.</tp:taxon-name-part> <tp:taxon-name-part taxon-name-part-type="species" reg="chinensis">chinensis</tp:taxon-name-part></tp:taxon-name></italic> in the <abbrev xmlns:xlink="http://www.w3.org/1999/xlink" xlink:title="internal transcribed spacer region of rDNA" id="ABBRID0E5PBI" xlink:type="simple">ITS</abbrev>, LSU, and SSU gene regions. Therefore, following the guidelines of <xref ref-type="bibr" rid="B34">Jeewon and Hyde (2016)</xref>, we synonymized <italic><tp:taxon-name><tp:taxon-name-part taxon-name-part-type="genus" reg="Torula">T.</tp:taxon-name-part> <tp:taxon-name-part taxon-name-part-type="species" reg="phytolaccae">phytolaccae</tp:taxon-name-part></tp:taxon-name></italic> under <italic><tp:taxon-name><tp:taxon-name-part taxon-name-part-type="genus" reg="Torula">T.</tp:taxon-name-part> <tp:taxon-name-part taxon-name-part-type="species" reg="chinensis">chinensis</tp:taxon-name-part></tp:taxon-name></italic>, identified our collection as <italic><tp:taxon-name><tp:taxon-name-part taxon-name-part-type="genus" reg="Torula">T.</tp:taxon-name-part> <tp:taxon-name-part taxon-name-part-type="species" reg="chinensis">chinensis</tp:taxon-name-part></tp:taxon-name></italic>, and reported it as a new host record from the medicinal plant <italic><tp:taxon-name><tp:taxon-name-part taxon-name-part-type="genus" reg="Phytolacca">Phytolacca</tp:taxon-name-part> <tp:taxon-name-part taxon-name-part-type="species" reg="americana">americana</tp:taxon-name-part></tp:taxon-name></italic> in Guizhou Province, China.</p></tp:treatment-sec><tp:treatment-sec><!--Section generated to contain objects referenced in tp:taxon-treatment.--><fig id="F1" position="float" orientation="portrait"><object-id xmlns:xlink="http://www.w3.org/1999/xlink" content-type="doi" xlink:type="simple">10.3897/mycokeys.122.161816.figure1</object-id><object-id xmlns:xlink="http://www.w3.org/1999/xlink" content-type="arpha" xlink:type="simple">E9162412-1BD8-51AB-851E-405CC5508FA7</object-id><label>Figure 1.</label><caption><p>Phylogenetic tree constructed from maximum likelihood (RAxML) analysis based on the combined <abbrev xmlns:xlink="http://www.w3.org/1999/xlink" xlink:title="internal transcribed spacer region of rDNA" id="ABBRID0E45AI" xlink:type="simple">ITS</abbrev>, LSU, SSU, <italic>tef</italic>1-α, and <italic>rpb</italic>2 sequence data for selected members of <italic><tp:taxon-name><tp:taxon-name-part taxon-name-part-type="genus" reg="Torula">Torula</tp:taxon-name-part></tp:taxon-name></italic> (<tp:taxon-name><tp:taxon-name-part taxon-name-part-type="family">Torulaceae</tp:taxon-name-part></tp:taxon-name>). Branch support for <abbrev xmlns:xlink="http://www.w3.org/1999/xlink" xlink:title="maximum likelihood" id="ABBRID0ER6AI" xlink:type="simple">ML</abbrev> equal to or greater than 75% and Bayesian inference posterior probabilities (BIPP) equal to or greater than 0.95 are marked above or below branches as MLBS/BIPP. The abbreviation ‘T’ indicates the ex-type strain. Species names and culture collections in red are newly collected taxa and synonymized isolates. The tree was rooted with <italic><tp:taxon-name><tp:taxon-name-part taxon-name-part-type="genus" reg="Cylindrotorula">Cylindrotorula</tp:taxon-name-part> <tp:taxon-name-part taxon-name-part-type="species" reg="indica">indica</tp:taxon-name-part></tp:taxon-name></italic> (ex-type strains NFCCI 4836 and NFCCI 4837).</p></caption><graphic xmlns:xlink="http://www.w3.org/1999/xlink" xlink:href="mycokeys-122-169-g001.jpg" position="float" orientation="portrait" xlink:type="simple" id="oo_1413771.jpg"><uri content-type="original_file" xlink:type="simple">https://binary.pensoft.net/fig/1413771</uri></graphic></fig></tp:treatment-sec><ref-list><ref id="B68"><mixed-citation xmlns:xlink="http://www.w3.org/1999/xlink" xlink:type="simple"><person-group><name name-style="western"><surname>Tian</surname><given-names>WH</given-names></name><name name-style="western"><surname>Su</surname><given-names>PW</given-names></name><name name-style="western"><surname>Chen</surname><given-names>YP</given-names></name><name name-style="western"><surname>Maharachchikumbura</surname><given-names>S</given-names></name></person-group> (<year>2023</year>) Four new species of <italic><tp:taxon-name><tp:taxon-name-part taxon-name-part-type="genus">Torula</tp:taxon-name-part></tp:taxon-name></italic> (<tp:taxon-name><tp:taxon-name-part taxon-name-part-type="family">Torulaceae</tp:taxon-name-part></tp:taxon-name>, <tp:taxon-name><tp:taxon-name-part taxon-name-part-type="order">Pleosporales</tp:taxon-name-part></tp:taxon-name>) from Sichuan, China. Journal of Fungi (Basel, Switzerland) 9: 150. <ext-link xlink:href="10.3390/jof9020150" ext-link-type="doi" xlink:type="simple">https://doi.org/10.3390/jof9020150</ext-link></mixed-citation></ref><ref id="B41"><mixed-citation xmlns:xlink="http://www.w3.org/1999/xlink" xlink:type="simple"><person-group><name name-style="western"><surname>Li</surname><given-names>YX</given-names></name><name name-style="western"><surname>Doilom</surname><given-names>M</given-names></name><name name-style="western"><surname>Dong</surname><given-names>W</given-names></name><name name-style="western"><surname>Liao</surname><given-names>CF</given-names></name><name name-style="western"><surname>Manawasinghe</surname><given-names>IS</given-names></name><name name-style="western"><surname>Xu</surname><given-names>B</given-names></name></person-group> (<year>2023</year>) <article-title>A taxonomic and phylogenetic contribution to <italic><tp:taxon-name><tp:taxon-name-part taxon-name-part-type="genus">Torula</tp:taxon-name-part></tp:taxon-name>: <tp:taxon-name><tp:taxon-name-part taxon-name-part-type="genus">T.</tp:taxon-name-part> <tp:taxon-name-part taxon-name-part-type="species">phytolaccae</tp:taxon-name-part></tp:taxon-name></italic> sp. nov. on <italic><tp:taxon-name><tp:taxon-name-part taxon-name-part-type="genus">Phytolacca</tp:taxon-name-part> <tp:taxon-name-part taxon-name-part-type="species">acinosa</tp:taxon-name-part></tp:taxon-name></italic> from China.</article-title><source>Phytotaxa</source><volume>584</volume>(<issue>1</issue>): <fpage>1</fpage>–<lpage>17</lpage>. <ext-link xlink:href="10.11646/phytotaxa.584.1.1" ext-link-type="doi" xlink:type="simple">https://doi.org/10.11646/phytotaxa.584.1.1</ext-link></mixed-citation></ref><ref id="B34"><mixed-citation xmlns:xlink="http://www.w3.org/1999/xlink" xlink:type="simple"><person-group><name name-style="western"><surname>Jeewon</surname><given-names>R</given-names></name><name name-style="western"><surname>Hyde</surname><given-names>KD</given-names></name></person-group> (<year>2016</year>) <article-title>Establishing species boundaries and new taxa among fungi: recommendations to resolve taxonomic ambiguities.</article-title><source>Mycosphere</source><volume>7</volume>(<issue>11</issue>): <fpage>1669</fpage>–<lpage>1677</lpage>. <ext-link xlink:href="10.5943/mycosphere/7/11/4" ext-link-type="doi" xlink:type="simple">https://doi.org/10.5943/mycosphere/7/11/4</ext-link></mixed-citation></ref></ref-list></tp:taxon-treatment>
