# Supplementary material for: ﻿Morpho-phylogenetic evidence reveals novel species and new records of Torula (Torulaceae, Pleosporales) from medicinal plants in China
Source: MycoKeys. 2025 Sep 11;122:169–96. doi: 10.3897/mycokeys.122.161816 (PMC12447081; doi:10.3897/mycokeys.122.161816)
Supplement: XML Treatment for Torula dispora [file mycokeys.122.161816-treatment2.xml]

<!DOCTYPE tp:taxon-treatment
  PUBLIC "-//TaxonX//DTD Taxonomic Treatment Publishing DTD v0 20100105//EN" "tax-treatment-NSO.dtd">
<tp:taxon-treatment xmlns:tp="http://www.plazi.org/taxpub"><tp:treatment-meta><kwd-group><label>Taxon classification</label><kwd>
                <named-content content-type="kingdom">Fungi</named-content>
              </kwd><kwd>
                <named-content content-type="order">Pleosporales</named-content>
              </kwd><kwd>
                <named-content content-type="family">Torulaceae</named-content>
              </kwd></kwd-group><mixed-citation publication-type="journal"><person-group><name><surname>Wu</surname><given-names>Na</given-names></name><name><surname>Chi</surname><given-names>Mei-Feng</given-names></name><name><surname>Du</surname><given-names>Hong-Zhi</given-names></name><name><surname>Chethana</surname><given-names>K. W. Thilini</given-names></name><name><surname>Khongphinitbunjong</surname><given-names>Kitiphong</given-names></name><name><surname>Chen</surname><given-names>Ya-Ya</given-names></name><name><surname>Hyde</surname><given-names>Kevin D.</given-names></name><name><surname>Al-Otibi</surname><given-names>Fatimah</given-names></name><name><surname>Dissanayake</surname><given-names>Asha J.</given-names></name><name><surname>Liu</surname><given-names>Jian-Kui</given-names></name></person-group><article-title>﻿Morpho-phylogenetic evidence reveals novel species and new records of <italic><tp:taxon-name><tp:taxon-name-part taxon-name-part-type="genus" reg="Torula">Torula</tp:taxon-name-part></tp:taxon-name></italic> (<tp:taxon-name><tp:taxon-name-part taxon-name-part-type="family">Torulaceae</tp:taxon-name-part></tp:taxon-name>, <tp:taxon-name><tp:taxon-name-part taxon-name-part-type="order">Pleosporales</tp:taxon-name-part></tp:taxon-name>) from medicinal plants in China</article-title><source>MycoKeys</source><day>11</day><month>09</month><year>2025</year><volume>122</volume><fpage>169</fpage><lpage>196</lpage><pub-id pub-id-type="doi">10.3897/mycokeys.122.161816</pub-id></mixed-citation></tp:treatment-meta><tp:nomenclature><label>﻿</label><tp:taxon-name><object-id xmlns:xlink="http://www.w3.org/1999/xlink" content-type="arpha" xlink:type="simple">1C1C951E-A88C-5EE4-A740-6CE072CB640B</object-id>
              <tp:taxon-name-part taxon-name-part-type="genus" reg="Torula">Torula</tp:taxon-name-part>
              <tp:taxon-name-part taxon-name-part-type="species" reg="dispora">dispora</tp:taxon-name-part>
              <object-id xmlns:xlink="http://www.w3.org/1999/xlink" content-type="mycobank" xlink:type="simple">855436</object-id>
            </tp:taxon-name><tp:taxon-authority>H.Z. Du, N. Wu, K.D. Hyde &amp; Jian K. Liu</tp:taxon-authority><tp:taxon-status xmlns:xlink="http://www.w3.org/1999/xlink" xlink:type="simple">sp. nov.</tp:taxon-status><xref ref-type="fig" rid="F3">Fig. 3</xref></tp:nomenclature><tp:treatment-sec sec-type="etymology" id="SECID0EATBI"><title>Etymology.</title><p>The epithet ‘<italic><tp:taxon-name><tp:taxon-name-part taxon-name-part-type="genus" reg="Torula"/><tp:taxon-name-part taxon-name-part-type="species" reg="dispora">dispora</tp:taxon-name-part></tp:taxon-name></italic>’ refers to the host genus <italic><tp:taxon-name><tp:taxon-name-part taxon-name-part-type="genus" reg="Disporum">Disporum</tp:taxon-name-part></tp:taxon-name></italic> from which the fungus was originally isolated.</p></tp:treatment-sec><tp:treatment-sec sec-type="Holotype" id="SECID0EXTBI"><title>Holotype.</title><p><named-content xmlns:xlink="http://www.w3.org/1999/xlink" content-type="dwc:institutional_code" xlink:title="Herbarium of Cryptogams, Kunming Institute of Botany, Chinese Academy of Sciences" xlink:href="http://grbio.org/institution/cryptogamic-herbarium-kunming-institute-botany" xlink:type="simple">HKAS</named-content> 132495</p></tp:treatment-sec><tp:treatment-sec sec-type="description" id="SECID0EBUBI"><title>Description.</title><p><bold><italic>Saprobic</italic></bold> on dead twigs of <italic><tp:taxon-name><tp:taxon-name-part taxon-name-part-type="genus" reg="Disporum">Disporum</tp:taxon-name-part> <tp:taxon-name-part taxon-name-part-type="species" reg="cantoniense">cantoniense</tp:taxon-name-part></tp:taxon-name></italic> (Loureiro) Merrill (<tp:taxon-name><tp:taxon-name-part taxon-name-part-type="family">Liliaceae</tp:taxon-name-part></tp:taxon-name>). <bold>Sexual morph</bold>: Undetermined. <bold>Asexual morph</bold>: Hyphomycetous. <bold><italic>Colonies</italic></bold> effuse on the natural substrate, scattered, hairy, dark brown to black, dry. <bold><italic>Mycelium</italic></bold> mostly immersed, hyaline, septate, branched hyphae. <bold><italic>Conidiophores</italic></bold> 15–40 × 4–6 μm (<italic>x</italic>̄ = 32 × 5 μm, n = 20), micronematous to semi-macronematous, subcylindrical, erect, septate, smooth, straight, or slightly flexuous, brown to dark brown. <bold><italic>Conidiogenous cells</italic></bold> 5–8 × 4–5 μm (<italic>x</italic>̄ = 7 × 4.5 μm, n = 20), monoblastic, integrated, terminal, subglobose or spherical to coronal, brown to dark brown. <bold><italic>Conidia</italic></bold> two types; short <italic>conidia</italic> 16–35 × 5–9 μm (<italic>x</italic>̄ = 27 × 7 μm, n = 30), acrogenous, phragmosporous, branched in chains with subglobose cells, dry, brown to dark brown, subhyaline at the terminal cell, 4–9-septate, constricted at septa, and the central cells larger than end cells, verrucose, easily separating, with spinulose on the substrate; long <italic>conidia</italic> 178–389 × 4–6 μm (<italic>x</italic>̄ = 256 × 5 μm, n = 30), acrogenous, phragmosporous, dry, straight to flexuous, pale brown to brown, terminal cell subhyaline, 20–40-septate, constricted at septa, verrucose, easily separating, fusiform to ellipsoidal cells and uniform in size.</p><fig id="F3" position="float" orientation="portrait"><object-id xmlns:xlink="http://www.w3.org/1999/xlink" content-type="doi" xlink:type="simple">10.3897/mycokeys.122.161816.figure3</object-id><object-id xmlns:xlink="http://www.w3.org/1999/xlink" content-type="arpha" xlink:type="simple">3C0805F4-993E-5BB3-B669-4A4A53CAAFC2</object-id><label>Figure 3.</label><caption><p><italic><tp:taxon-name><tp:taxon-name-part taxon-name-part-type="genus" reg="Torula">Torula</tp:taxon-name-part> <tp:taxon-name-part taxon-name-part-type="species" reg="dispora">dispora</tp:taxon-name-part></tp:taxon-name></italic> (<named-content xmlns:xlink="http://www.w3.org/1999/xlink" content-type="dwc:institutional_code" xlink:title="Herbarium of Cryptogams, Kunming Institute of Botany, Chinese Academy of Sciences" xlink:href="http://grbio.org/institution/cryptogamic-herbarium-kunming-institute-botany" xlink:type="simple">HKAS</named-content> 132495, holotype). a. Host <italic><tp:taxon-name><tp:taxon-name-part taxon-name-part-type="genus" reg="Disporum">Disporum</tp:taxon-name-part> <tp:taxon-name-part taxon-name-part-type="species" reg="cantoniense">cantoniense</tp:taxon-name-part></tp:taxon-name></italic>; b. Twigs of <italic><tp:taxon-name><tp:taxon-name-part taxon-name-part-type="genus" reg="Disporum">D.</tp:taxon-name-part> <tp:taxon-name-part taxon-name-part-type="species" reg="cantoniense">cantoniense</tp:taxon-name-part></tp:taxon-name></italic>; c, d. Colonies on the host surface; e−h. Conidiophores with conidia; i Conidiophores with conidiogenous cells; j−n. Conidia; o, p. Colonies on PDA, above (o) and below (p). Scale bars: 50 μm (e, f); 20 μm (g); 15 μm (h−n).</p></caption><graphic xmlns:xlink="http://www.w3.org/1999/xlink" xlink:href="mycokeys-122-169-g003.jpg" position="float" orientation="portrait" xlink:type="simple" id="oo_1413773.jpg"><uri content-type="original_file" xlink:type="simple">https://binary.pensoft.net/fig/1413773</uri></graphic></fig></tp:treatment-sec><tp:treatment-sec sec-type="description" id="SECID0ENXBI"><title>Culture characteristics.</title><p>Conidia germinated on the PDA within 24 h, and germ tubes are produced from the basal cell. Colonies growing on PDA reached 45–48 mm in diam. after three weeks at 25 °C in the dark. Colonies from above irregular, mycelium slightly raised, fluffy, filiform, white aerial hyphae at the surface, spreading from the center, and hyaline mycelium at the edge; in reverse, brown to dark-brown in the center, with grayish white at the edge, the color gradually lightens from the center to the edge.</p></tp:treatment-sec><tp:treatment-sec sec-type="material" id="SECID0ESXBI"><title>Material examined.</title><p>China • Sichuan Province, Chengdu City, Dujiangyan City, Qingcheng Mountain scenic spot, <named-content xmlns:xlink="http://www.w3.org/1999/xlink" content-type="dwc:verbatimCoordinates" xlink:type="simple"><named-content content-type="geo-json" specific-use="{&#34;type&#34;:&#34;Point&#34;,&#34;coordinates&#34;:[103.476667,30.919167]}" id="NCID0E2XBI" xlink:type="simple">30°55'9"N, 103°28'36"E</named-content></named-content>, elevation 1,185 m, on dead twigs of <italic><tp:taxon-name><tp:taxon-name-part taxon-name-part-type="genus" reg="Disporum">Disporum</tp:taxon-name-part> <tp:taxon-name-part taxon-name-part-type="species" reg="cantoniense">cantoniense</tp:taxon-name-part></tp:taxon-name></italic> (<tp:taxon-name><tp:taxon-name-part taxon-name-part-type="family">Liliaceae</tp:taxon-name-part></tp:taxon-name>), 27 March 2021, H.Z. Du, S173 (<named-content xmlns:xlink="http://www.w3.org/1999/xlink" content-type="dwc:institutional_code" xlink:title="Herbarium of Cryptogams, Kunming Institute of Botany, Chinese Academy of Sciences" xlink:href="http://grbio.org/institution/cryptogamic-herbarium-kunming-institute-botany" xlink:type="simple">HKAS</named-content> 132495, holotype), ex-type living culture <named-content xmlns:xlink="http://www.w3.org/1999/xlink" content-type="dwc:institutional_code" xlink:title="China General Microbiological Culture Collection Center" xlink:href="http://grbio.org/institution/china-general-microbiological-culture-collection-center-chinese-academy-sciences" xlink:type="simple">CGMCC</named-content> 3.27461; • ibid., S82 (<abbrev xmlns:xlink="http://www.w3.org/1999/xlink" xlink:title="Herbarium of University of Electronic Science and Technology" id="ABBRID0EYYBI" xlink:type="simple">HUEST</abbrev> 23.0504), living culture <abbrev xmlns:xlink="http://www.w3.org/1999/xlink" xlink:title="University of Electronic Science and Technology Culture Collection" id="ABBRID0E3YBI" xlink:type="simple">UESTCC</abbrev> 23.0503.</p></tp:treatment-sec><tp:treatment-sec sec-type="notes" id="SECID0EAZBI"><title>Notes.</title><p>Multi-locus phylogeny (Fig. <xref ref-type="fig" rid="F1">1</xref>) showed that <italic><tp:taxon-name><tp:taxon-name-part taxon-name-part-type="genus" reg="Torula">Torula</tp:taxon-name-part> <tp:taxon-name-part taxon-name-part-type="species" reg="dispora">dispora</tp:taxon-name-part></tp:taxon-name></italic> (<named-content xmlns:xlink="http://www.w3.org/1999/xlink" content-type="dwc:institutional_code" xlink:title="China General Microbiological Culture Collection Center" xlink:href="http://grbio.org/institution/china-general-microbiological-culture-collection-center-chinese-academy-sciences" xlink:type="simple">CGMCC</named-content> 3.27461 and <abbrev xmlns:xlink="http://www.w3.org/1999/xlink" xlink:title="University of Electronic Science and Technology Culture Collection" id="ABBRID0EZZBI" xlink:type="simple">UESTCC</abbrev> 23.0503) clustered together with <italic><tp:taxon-name><tp:taxon-name-part taxon-name-part-type="genus" reg="Torula">T.</tp:taxon-name-part> <tp:taxon-name-part taxon-name-part-type="species" reg="longiconidiophora">longiconidiophora</tp:taxon-name-part></tp:taxon-name></italic> (<named-content xmlns:xlink="http://www.w3.org/1999/xlink" content-type="dwc:institutional_code" xlink:title="China General Microbiological Culture Collection Center" xlink:href="http://grbio.org/institution/china-general-microbiological-culture-collection-center-chinese-academy-sciences" xlink:type="simple">CGMCC</named-content> 3.24283) and <italic><tp:taxon-name><tp:taxon-name-part taxon-name-part-type="genus" reg="Torula">T.</tp:taxon-name-part> <tp:taxon-name-part taxon-name-part-type="species" reg="sundara">sundara</tp:taxon-name-part></tp:taxon-name></italic> (MFLUCC 21-0067) with high support (99% MLBS/1.00 BIPP), forming a distinct lineage. Morphologically, <italic><tp:taxon-name><tp:taxon-name-part taxon-name-part-type="genus" reg="Torula">T.</tp:taxon-name-part> <tp:taxon-name-part taxon-name-part-type="species" reg="dispora">dispora</tp:taxon-name-part></tp:taxon-name></italic> (<named-content xmlns:xlink="http://www.w3.org/1999/xlink" content-type="dwc:institutional_code" xlink:title="Herbarium of Cryptogams, Kunming Institute of Botany, Chinese Academy of Sciences" xlink:href="http://grbio.org/institution/cryptogamic-herbarium-kunming-institute-botany" xlink:type="simple">HKAS</named-content> 132495, holotype) is similar to <italic><tp:taxon-name><tp:taxon-name-part taxon-name-part-type="genus" reg="Torula">T.</tp:taxon-name-part> <tp:taxon-name-part taxon-name-part-type="species" reg="longiconidiophora">longiconidiophora</tp:taxon-name-part></tp:taxon-name></italic> and <italic><tp:taxon-name><tp:taxon-name-part taxon-name-part-type="genus" reg="Torula">T.</tp:taxon-name-part> <tp:taxon-name-part taxon-name-part-type="species" reg="sundara">sundara</tp:taxon-name-part></tp:taxon-name></italic> in having micronematous to semi-macronematous conidiophores, terminal, subglobose or spherical to coronal conidiogenous cells, and two types of conidia (short and long) forming in chains (<xref ref-type="bibr" rid="B33">Jayawardena et al. 2022</xref>; <xref ref-type="bibr" rid="B68">Tian et al. 2023</xref>). However, <italic><tp:taxon-name><tp:taxon-name-part taxon-name-part-type="genus" reg="Torula">T.</tp:taxon-name-part> <tp:taxon-name-part taxon-name-part-type="species" reg="dispora">dispora</tp:taxon-name-part></tp:taxon-name></italic> (<named-content xmlns:xlink="http://www.w3.org/1999/xlink" content-type="dwc:institutional_code" xlink:title="Herbarium of Cryptogams, Kunming Institute of Botany, Chinese Academy of Sciences" xlink:href="http://grbio.org/institution/cryptogamic-herbarium-kunming-institute-botany" xlink:type="simple">HKAS</named-content> 132495, holotype) can be distinguished from <italic><tp:taxon-name><tp:taxon-name-part taxon-name-part-type="genus" reg="Torula">T.</tp:taxon-name-part> <tp:taxon-name-part taxon-name-part-type="species" reg="longiconidiophora">longiconidiophora</tp:taxon-name-part></tp:taxon-name></italic> and <italic><tp:taxon-name><tp:taxon-name-part taxon-name-part-type="genus" reg="Torula">T.</tp:taxon-name-part> <tp:taxon-name-part taxon-name-part-type="species" reg="sundara">sundara</tp:taxon-name-part></tp:taxon-name></italic> by the spinulose characteristics on the conidial substrate (<xref ref-type="bibr" rid="B33">Jayawardena et al. 2022</xref>; <xref ref-type="bibr" rid="B68">Tian et al. 2023</xref>). In addition, <italic><tp:taxon-name><tp:taxon-name-part taxon-name-part-type="genus" reg="Torula">T.</tp:taxon-name-part> <tp:taxon-name-part taxon-name-part-type="species" reg="dispora">dispora</tp:taxon-name-part></tp:taxon-name></italic> differs from <italic><tp:taxon-name><tp:taxon-name-part taxon-name-part-type="genus" reg="Torula">T.</tp:taxon-name-part> <tp:taxon-name-part taxon-name-part-type="species" reg="sundara">sundara</tp:taxon-name-part></tp:taxon-name></italic> by its smaller short-type conidia (16–35 × 5–9 μm vs. 41–60 × 9–15 μm) and fewer septa in conidia (20–40 vs. up to 50) (<xref ref-type="bibr" rid="B33">Jayawardena et al. 2022</xref>). The nucleotide base pair comparison between <italic><tp:taxon-name><tp:taxon-name-part taxon-name-part-type="genus" reg="Torula">T.</tp:taxon-name-part> <tp:taxon-name-part taxon-name-part-type="species" reg="dispora">dispora</tp:taxon-name-part></tp:taxon-name></italic> (<named-content xmlns:xlink="http://www.w3.org/1999/xlink" content-type="dwc:institutional_code" xlink:title="China General Microbiological Culture Collection Center" xlink:href="http://grbio.org/institution/china-general-microbiological-culture-collection-center-chinese-academy-sciences" xlink:type="simple">CGMCC</named-content> 3.27461, ex-type strain) and <italic><tp:taxon-name><tp:taxon-name-part taxon-name-part-type="genus" reg="Torula">T.</tp:taxon-name-part> <tp:taxon-name-part taxon-name-part-type="species" reg="sundara">sundara</tp:taxon-name-part></tp:taxon-name></italic> (KUNCC 22-12399) revealed 10/509 bp (2.0%, 2 gaps) in <abbrev xmlns:xlink="http://www.w3.org/1999/xlink" xlink:title="internal transcribed spacer region of rDNA" id="ABBRID0EF6BI" xlink:type="simple">ITS</abbrev>, 16/900 bp (1.8%, 4 gaps) in <italic>tef</italic>1-α, and 24/885 bp (2.7%, without gaps) in <italic>rpb</italic>2 differences (<xref ref-type="bibr" rid="B22">He et al. 2024</xref>), while <italic><tp:taxon-name><tp:taxon-name-part taxon-name-part-type="genus" reg="Torula">T.</tp:taxon-name-part> <tp:taxon-name-part taxon-name-part-type="species" reg="dispora">dispora</tp:taxon-name-part></tp:taxon-name></italic> (<named-content xmlns:xlink="http://www.w3.org/1999/xlink" content-type="dwc:institutional_code" xlink:title="China General Microbiological Culture Collection Center" xlink:href="http://grbio.org/institution/china-general-microbiological-culture-collection-center-chinese-academy-sciences" xlink:type="simple">CGMCC</named-content> 3.27461) can be distinguished from <italic><tp:taxon-name><tp:taxon-name-part taxon-name-part-type="genus" reg="Torula">T.</tp:taxon-name-part> <tp:taxon-name-part taxon-name-part-type="species" reg="longiconidiophora">longiconidiophora</tp:taxon-name-part></tp:taxon-name></italic> (<named-content xmlns:xlink="http://www.w3.org/1999/xlink" content-type="dwc:institutional_code" xlink:title="China General Microbiological Culture Collection Center" xlink:href="http://grbio.org/institution/china-general-microbiological-culture-collection-center-chinese-academy-sciences" xlink:type="simple">CGMCC</named-content> 3.24283, ex-type strain) by 11/519 bp (2.1%, 3 gaps) in <abbrev xmlns:xlink="http://www.w3.org/1999/xlink" xlink:title="internal transcribed spacer region of rDNA" id="ABBRID0EPACI" xlink:type="simple">ITS</abbrev> and 33/982 bp (3.3%, without gaps) in <italic>rpb</italic>2 sequence data (<xref ref-type="bibr" rid="B68">Tian et al. 2023</xref>). Therefore, based on the morphological and phylogenetic evidence (<xref ref-type="bibr" rid="B34">Jeewon and Hyde 2016</xref>), <italic><tp:taxon-name><tp:taxon-name-part taxon-name-part-type="genus" reg="Torula">T.</tp:taxon-name-part> <tp:taxon-name-part taxon-name-part-type="species" reg="dispora">dispora</tp:taxon-name-part></tp:taxon-name></italic>, associated with the medicinal plant <italic><tp:taxon-name><tp:taxon-name-part taxon-name-part-type="genus" reg="Disporum">Disporum</tp:taxon-name-part> <tp:taxon-name-part taxon-name-part-type="species" reg="cantoniense">cantoniense</tp:taxon-name-part></tp:taxon-name></italic>, is introduced as a new species from Sichuan Province, China.</p></tp:treatment-sec><tp:treatment-sec><!--Section generated to contain objects referenced in tp:taxon-treatment.--><fig id="F1" position="float" orientation="portrait"><object-id xmlns:xlink="http://www.w3.org/1999/xlink" content-type="doi" xlink:type="simple">10.3897/mycokeys.122.161816.figure1</object-id><object-id xmlns:xlink="http://www.w3.org/1999/xlink" content-type="arpha" xlink:type="simple">E9162412-1BD8-51AB-851E-405CC5508FA7</object-id><label>Figure 1.</label><caption><p>Phylogenetic tree constructed from maximum likelihood (RAxML) analysis based on the combined <abbrev xmlns:xlink="http://www.w3.org/1999/xlink" xlink:title="internal transcribed spacer region of rDNA" id="ABBRID0E45AI" xlink:type="simple">ITS</abbrev>, LSU, SSU, <italic>tef</italic>1-α, and <italic>rpb</italic>2 sequence data for selected members of <italic><tp:taxon-name><tp:taxon-name-part taxon-name-part-type="genus" reg="Torula">Torula</tp:taxon-name-part></tp:taxon-name></italic> (<tp:taxon-name><tp:taxon-name-part taxon-name-part-type="family">Torulaceae</tp:taxon-name-part></tp:taxon-name>). Branch support for <abbrev xmlns:xlink="http://www.w3.org/1999/xlink" xlink:title="maximum likelihood" id="ABBRID0ER6AI" xlink:type="simple">ML</abbrev> equal to or greater than 75% and Bayesian inference posterior probabilities (BIPP) equal to or greater than 0.95 are marked above or below branches as MLBS/BIPP. The abbreviation ‘T’ indicates the ex-type strain. Species names and culture collections in red are newly collected taxa and synonymized isolates. The tree was rooted with <italic><tp:taxon-name><tp:taxon-name-part taxon-name-part-type="genus" reg="Cylindrotorula">Cylindrotorula</tp:taxon-name-part> <tp:taxon-name-part taxon-name-part-type="species" reg="indica">indica</tp:taxon-name-part></tp:taxon-name></italic> (ex-type strains NFCCI 4836 and NFCCI 4837).</p></caption><graphic xmlns:xlink="http://www.w3.org/1999/xlink" xlink:href="mycokeys-122-169-g001.jpg" position="float" orientation="portrait" xlink:type="simple" id="oo_1413771.jpg"><uri content-type="original_file" xlink:type="simple">https://binary.pensoft.net/fig/1413771</uri></graphic></fig></tp:treatment-sec><ref-list><ref id="B33"><mixed-citation xmlns:xlink="http://www.w3.org/1999/xlink" xlink:type="simple"><person-group><name name-style="western"><surname>Jayawardena</surname><given-names>RS</given-names></name><name name-style="western"><surname>Hyde</surname><given-names>KD</given-names></name><name name-style="western"><surname>Wang</surname><given-names>S</given-names></name><name name-style="western"><surname>Sun</surname><given-names>YR</given-names></name><name name-style="western"><surname>Suwannarach</surname><given-names>N</given-names></name><name name-style="western"><surname>Sysouphanthong</surname><given-names>P</given-names></name><name name-style="western"><surname>Abdel-Wahab</surname><given-names>MA</given-names></name><name name-style="western"><surname>Abdel-Aziz</surname><given-names>FA</given-names></name><name name-style="western"><surname>Abeywickrama</surname><given-names>PD</given-names></name><name name-style="western"><surname>Abreu</surname><given-names>VP</given-names></name><name name-style="western"><surname>Armand</surname><given-names>A</given-names></name><name name-style="western"><surname>Aptroot</surname><given-names>A</given-names></name><name name-style="western"><surname>Bao</surname><given-names>DF</given-names></name><name name-style="western"><surname>Begerow</surname><given-names>D</given-names></name><name name-style="western"><surname>Bellanger</surname><given-names>JM</given-names></name><name name-style="western"><surname>Bezerra</surname><given-names>JDP</given-names></name><name name-style="western"><surname>Bundhun</surname><given-names>D</given-names></name><name name-style="western"><surname>Calabon</surname><given-names>MS</given-names></name><name name-style="western"><surname>Cao</surname><given-names>T</given-names></name><name name-style="western"><surname>Cantillo</surname><given-names>T</given-names></name><name name-style="western"><surname>Carvalho</surname><given-names>JLVR</given-names></name><name name-style="western"><surname>Chaiwan</surname><given-names>N</given-names></name><name name-style="western"><surname>Chen</surname><given-names>CC</given-names></name><name name-style="western"><surname>Courtecuisse</surname><given-names>R</given-names></name><name name-style="western"><surname>Cui</surname><given-names>BK</given-names></name><name name-style="western"><surname>Damm</surname><given-names>U</given-names></name><name name-style="western"><surname>Denchev</surname><given-names>CM</given-names></name><name name-style="western"><surname>Denchev</surname><given-names>TT</given-names></name><name name-style="western"><surname>Deng</surname><given-names>CY</given-names></name><name name-style="western"><surname>Devadatha</surname><given-names>B</given-names></name><name name-style="western"><surname>de Silva</surname><given-names>NI</given-names></name><name name-style="western"><surname>dos Santos</surname><given-names>LA</given-names></name><name name-style="western"><surname>Dubey</surname><given-names>NK</given-names></name><name name-style="western"><surname>Dumez</surname><given-names>S</given-names></name><name name-style="western"><surname>Ferdinandez</surname><given-names>HS</given-names></name><name name-style="western"><surname>Firmino</surname><given-names>AL</given-names></name><name name-style="western"><surname>Gafforov</surname><given-names>Y</given-names></name><name name-style="western"><surname>Gajanayake</surname><given-names>AJ</given-names></name><name name-style="western"><surname>Gomdola</surname><given-names>D</given-names></name><name name-style="western"><surname>Gunaseelan</surname><given-names>S</given-names></name><name name-style="western"><surname>Shucheng</surname><given-names>H</given-names></name><name name-style="western"><surname>Htet</surname><given-names>ZH</given-names></name><name name-style="western"><surname>Kaliyaperumal</surname><given-names>M</given-names></name><name name-style="western"><surname>Kemler</surname><given-names>M</given-names></name><name name-style="western"><surname>Kezo</surname><given-names>K</given-names></name><name name-style="western"><surname>Kularathnage</surname><given-names>ND</given-names></name><name name-style="western"><surname>Leonardi</surname><given-names>M</given-names></name><name name-style="western"><surname>Li</surname><given-names>JP</given-names></name><name name-style="western"><surname>Liao</surname><given-names>C</given-names></name><name name-style="western"><surname>Liu</surname><given-names>S</given-names></name><name name-style="western"><surname>Loizides</surname><given-names>M</given-names></name><name name-style="western"><surname>Luangharn</surname><given-names>T</given-names></name><name name-style="western"><surname>Ma</surname><given-names>J</given-names></name><name name-style="western"><surname>Madrid</surname><given-names>H</given-names></name><name name-style="western"><surname>Mahadevakumar</surname><given-names>S</given-names></name><name name-style="western"><surname>Maharachchikumbura</surname><given-names>SSN</given-names></name><name name-style="western"><surname>Manamgoda</surname><given-names>DS</given-names></name><name name-style="western"><surname>Martín</surname><given-names>MP</given-names></name><name name-style="western"><surname>Mekala</surname><given-names>N</given-names></name><name name-style="western"><surname>Moreau</surname><given-names>PA</given-names></name><name name-style="western"><surname>Mu</surname><given-names>YH</given-names></name><name name-style="western"><surname>Pahoua</surname><given-names>P</given-names></name><name name-style="western"><surname>Pem</surname><given-names>D</given-names></name><name name-style="western"><surname>Pereira</surname><given-names>OL</given-names></name><name name-style="western"><surname>Phonrob</surname><given-names>W</given-names></name><name name-style="western"><surname>Phukhamsakda</surname><given-names>C</given-names></name><name name-style="western"><surname>Raza</surname><given-names>M</given-names></name><name name-style="western"><surname>Ren</surname><given-names>GC</given-names></name><name name-style="western"><surname>Rinaldi</surname><given-names>AC</given-names></name><name name-style="western"><surname>Rossi</surname><given-names>W</given-names></name><name name-style="western"><surname>Samarakoon</surname><given-names>BC</given-names></name><name name-style="western"><surname>Samarakoon</surname><given-names>MC</given-names></name><name name-style="western"><surname>Sarma</surname><given-names>VV</given-names></name><name name-style="western"><surname>Senanayake</surname><given-names>IC</given-names></name><name name-style="western"><surname>Singh</surname><given-names>A</given-names></name><name name-style="western"><surname>Souza</surname><given-names>MF</given-names></name><name name-style="western"><surname>Souza-Motta</surname><given-names>CM</given-names></name><name name-style="western"><surname>Spielmann</surname><given-names>AA</given-names></name><name name-style="western"><surname>Su</surname><given-names>W</given-names></name><name name-style="western"><surname>Tang</surname><given-names>X</given-names></name><name name-style="western"><surname>Tian</surname><given-names>X</given-names></name><name name-style="western"><surname>Thambugala</surname><given-names>KM</given-names></name><name name-style="western"><surname>Thongklang</surname><given-names>N</given-names></name><name name-style="western"><surname>Tennakoon</surname><given-names>DS</given-names></name><name name-style="western"><surname>Wannathes</surname><given-names>N</given-names></name><name name-style="western"><surname>Wei</surname><given-names>D</given-names></name><name name-style="western"><surname>Welti</surname><given-names>S</given-names></name><name name-style="western"><surname>Wijesinghe</surname><given-names>SN</given-names></name><name name-style="western"><surname>Yang</surname><given-names>H</given-names></name><name name-style="western"><surname>Yang</surname><given-names>Y</given-names></name><name name-style="western"><surname>Yuan</surname><given-names>HS</given-names></name><name name-style="western"><surname>Zhang</surname><given-names>H</given-names></name><name name-style="western"><surname>Zhang</surname><given-names>J</given-names></name><name name-style="western"><surname>Balasuriya</surname><given-names>A</given-names></name><name name-style="western"><surname>Bhunjun</surname><given-names>CS</given-names></name><name name-style="western"><surname>Bulgakov</surname><given-names>TS</given-names></name><name name-style="western"><surname>Cai</surname><given-names>L</given-names></name><name name-style="western"><surname>Camporesi</surname><given-names>E</given-names></name><name name-style="western"><surname>Chomnunti</surname><given-names>P</given-names></name><name name-style="western"><surname>Deepika</surname><given-names>YS</given-names></name><name name-style="western"><surname>Doilom</surname><given-names>M</given-names></name><name name-style="western"><surname>Duan</surname><given-names>WJ</given-names></name><name name-style="western"><surname>Han</surname><given-names>SL</given-names></name><name name-style="western"><surname>Huanraluek</surname><given-names>N</given-names></name><name name-style="western"><surname>Jones</surname><given-names>EBG</given-names></name><name name-style="western"><surname>Lakshmidevi</surname><given-names>N</given-names></name><name name-style="western"><surname>Li</surname><given-names>Y</given-names></name><name name-style="western"><surname>Lumyong</surname><given-names>S</given-names></name><name name-style="western"><surname>Luo</surname><given-names>ZL</given-names></name><name name-style="western"><surname>Khuna</surname><given-names>S</given-names></name><name name-style="western"><surname>Kumla</surname><given-names>J</given-names></name><name name-style="western"><surname>Manawasinghe</surname><given-names>IS</given-names></name><name name-style="western"><surname>Mapook</surname><given-names>A</given-names></name><name name-style="western"><surname>Punyaboon</surname><given-names>W</given-names></name><name name-style="western"><surname>Tibpromma</surname><given-names>S</given-names></name><name name-style="western"><surname>Lu</surname><given-names>YZ</given-names></name><name name-style="western"><surname>Yan</surname><given-names>J</given-names></name><name name-style="western"><surname>Wang</surname><given-names>Y</given-names></name></person-group> (<year>2022</year>) <article-title>Fungal diversity notes 1512–1610: Taxonomic and phylogenetic contributions on genera and species of fungal taxa.</article-title><source>Fungal Diversity</source><volume>117</volume>: <fpage>1</fpage>–<lpage>272</lpage>. <ext-link xlink:href="10.1007/s13225-022-00513-0" ext-link-type="doi" xlink:type="simple">https://doi.org/10.1007/s13225-022-00513-0</ext-link></mixed-citation></ref><ref id="B68"><mixed-citation xmlns:xlink="http://www.w3.org/1999/xlink" xlink:type="simple"><person-group><name name-style="western"><surname>Tian</surname><given-names>WH</given-names></name><name name-style="western"><surname>Su</surname><given-names>PW</given-names></name><name name-style="western"><surname>Chen</surname><given-names>YP</given-names></name><name name-style="western"><surname>Maharachchikumbura</surname><given-names>S</given-names></name></person-group> (<year>2023</year>) Four new species of <italic><tp:taxon-name><tp:taxon-name-part taxon-name-part-type="genus">Torula</tp:taxon-name-part></tp:taxon-name></italic> (<tp:taxon-name><tp:taxon-name-part taxon-name-part-type="family">Torulaceae</tp:taxon-name-part></tp:taxon-name>, <tp:taxon-name><tp:taxon-name-part taxon-name-part-type="order">Pleosporales</tp:taxon-name-part></tp:taxon-name>) from Sichuan, China. Journal of Fungi (Basel, Switzerland) 9: 150. <ext-link xlink:href="10.3390/jof9020150" ext-link-type="doi" xlink:type="simple">https://doi.org/10.3390/jof9020150</ext-link></mixed-citation></ref><ref id="B22"><mixed-citation xmlns:xlink="http://www.w3.org/1999/xlink" xlink:type="simple"><person-group><name name-style="western"><surname>He</surname><given-names>SC</given-names></name><name name-style="western"><surname>Wei</surname><given-names>DP</given-names></name><name name-style="western"><surname>Bhunjun</surname><given-names>CS</given-names></name><name name-style="western"><surname>Jayawardena</surname><given-names>RS</given-names></name><name name-style="western"><surname>Thiyagaraja</surname><given-names>V</given-names></name><name name-style="western"><surname>Zhao</surname><given-names>Q</given-names></name><name name-style="western"><surname>Fatimah</surname><given-names>AO</given-names></name><name name-style="western"><surname>Hyde</surname><given-names>KD</given-names></name></person-group> (<year>2024</year>) <article-title>Morphology and multi-gene phylogeny reveal a new species of family <tp:taxon-name><tp:taxon-name-part taxon-name-part-type="family">Torulaceae</tp:taxon-name-part></tp:taxon-name> from Yunnan Province, China.</article-title><source>Diversity</source><volume>16</volume>(<issue>9</issue>): <fpage>551</fpage>. <ext-link xlink:href="10.3390/d16090551" ext-link-type="doi" xlink:type="simple">https://doi.org/10.3390/d16090551</ext-link></mixed-citation></ref><ref id="B34"><mixed-citation xmlns:xlink="http://www.w3.org/1999/xlink" xlink:type="simple"><person-group><name name-style="western"><surname>Jeewon</surname><given-names>R</given-names></name><name name-style="western"><surname>Hyde</surname><given-names>KD</given-names></name></person-group> (<year>2016</year>) <article-title>Establishing species boundaries and new taxa among fungi: recommendations to resolve taxonomic ambiguities.</article-title><source>Mycosphere</source><volume>7</volume>(<issue>11</issue>): <fpage>1669</fpage>–<lpage>1677</lpage>. <ext-link xlink:href="10.5943/mycosphere/7/11/4" ext-link-type="doi" xlink:type="simple">https://doi.org/10.5943/mycosphere/7/11/4</ext-link></mixed-citation></ref></ref-list></tp:taxon-treatment>
