# Supplementary material for: ﻿Morpho-phylogenetic evidence reveals novel species and new records of Torula (Torulaceae, Pleosporales) from medicinal plants in China
Source: MycoKeys. 2025 Sep 11;122:169–96. doi: 10.3897/mycokeys.122.161816 (PMC12447081; doi:10.3897/mycokeys.122.161816)
Supplement: XML Treatment for Torula strychnicola [file mycokeys.122.161816-treatment5.xml]

<!DOCTYPE tp:taxon-treatment
  PUBLIC "-//TaxonX//DTD Taxonomic Treatment Publishing DTD v0 20100105//EN" "tax-treatment-NSO.dtd">
<tp:taxon-treatment xmlns:tp="http://www.plazi.org/taxpub"><tp:treatment-meta><kwd-group><label>Taxon classification</label><kwd>
                <named-content content-type="kingdom">Fungi</named-content>
              </kwd><kwd>
                <named-content content-type="order">Pleosporales</named-content>
              </kwd><kwd>
                <named-content content-type="family">Torulaceae</named-content>
              </kwd></kwd-group><mixed-citation publication-type="journal"><person-group><name><surname>Wu</surname><given-names>Na</given-names></name><name><surname>Chi</surname><given-names>Mei-Feng</given-names></name><name><surname>Du</surname><given-names>Hong-Zhi</given-names></name><name><surname>Chethana</surname><given-names>K. W. Thilini</given-names></name><name><surname>Khongphinitbunjong</surname><given-names>Kitiphong</given-names></name><name><surname>Chen</surname><given-names>Ya-Ya</given-names></name><name><surname>Hyde</surname><given-names>Kevin D.</given-names></name><name><surname>Al-Otibi</surname><given-names>Fatimah</given-names></name><name><surname>Dissanayake</surname><given-names>Asha J.</given-names></name><name><surname>Liu</surname><given-names>Jian-Kui</given-names></name></person-group><article-title>﻿Morpho-phylogenetic evidence reveals novel species and new records of <italic><tp:taxon-name><tp:taxon-name-part taxon-name-part-type="genus" reg="Torula">Torula</tp:taxon-name-part></tp:taxon-name></italic> (<tp:taxon-name><tp:taxon-name-part taxon-name-part-type="family">Torulaceae</tp:taxon-name-part></tp:taxon-name>, <tp:taxon-name><tp:taxon-name-part taxon-name-part-type="order">Pleosporales</tp:taxon-name-part></tp:taxon-name>) from medicinal plants in China</article-title><source>MycoKeys</source><day>11</day><month>09</month><year>2025</year><volume>122</volume><fpage>169</fpage><lpage>196</lpage><pub-id pub-id-type="doi">10.3897/mycokeys.122.161816</pub-id></mixed-citation></tp:treatment-meta><tp:nomenclature><label>﻿</label><tp:taxon-name><object-id xmlns:xlink="http://www.w3.org/1999/xlink" content-type="arpha" xlink:type="simple">DFB4D396-74D7-52D3-87DE-ADB1E26242EB</object-id>
              <tp:taxon-name-part taxon-name-part-type="genus" reg="Torula">Torula</tp:taxon-name-part>
              <tp:taxon-name-part taxon-name-part-type="species" reg="strychnicola">strychnicola</tp:taxon-name-part>
              <object-id xmlns:xlink="http://www.w3.org/1999/xlink" content-type="mycobank" xlink:type="simple">856185</object-id>
            </tp:taxon-name><tp:taxon-authority>H.Z. Du, N. Wu, K.D. Hyde &amp; Jian K. Liu</tp:taxon-authority><tp:taxon-status xmlns:xlink="http://www.w3.org/1999/xlink" xlink:type="simple">sp. nov.</tp:taxon-status><xref ref-type="fig" rid="F6">Fig. 6</xref></tp:nomenclature><tp:treatment-sec sec-type="etymology" id="SECID0ENXCI"><title>Etymology.</title><p>The epithet ‘<italic><tp:taxon-name><tp:taxon-name-part taxon-name-part-type="genus" reg="Torula"/><tp:taxon-name-part taxon-name-part-type="species" reg="strychnicola">strychnicola</tp:taxon-name-part></tp:taxon-name></italic>’ refers to the host genus <italic><tp:taxon-name><tp:taxon-name-part taxon-name-part-type="genus" reg="Strychnos">Strychnos</tp:taxon-name-part></tp:taxon-name></italic> from which the fungus was originally isolated.</p></tp:treatment-sec><tp:treatment-sec sec-type="Holotype" id="SECID0EEYCI"><title>Holotype.</title><p><named-content xmlns:xlink="http://www.w3.org/1999/xlink" content-type="dwc:institutional_code" xlink:title="Herbarium of Cryptogams, Kunming Institute of Botany, Chinese Academy of Sciences" xlink:href="http://grbio.org/institution/cryptogamic-herbarium-kunming-institute-botany" xlink:type="simple">HKAS</named-content> 139505</p></tp:treatment-sec><tp:treatment-sec sec-type="description" id="SECID0EOYCI"><title>Description.</title><p><bold><italic>Saprobic</italic></bold> on dead branches of medicinal plant <italic><tp:taxon-name><tp:taxon-name-part taxon-name-part-type="genus" reg="Strychnos">Strychnos</tp:taxon-name-part> <tp:taxon-name-part taxon-name-part-type="species" reg="nux-vomica">nux-vomica</tp:taxon-name-part></tp:taxon-name></italic> L. (<tp:taxon-name><tp:taxon-name-part taxon-name-part-type="family">Loganiaceae</tp:taxon-name-part></tp:taxon-name>). <bold>Sexual morph</bold>: Undetermined. <bold>Asexual morph</bold>: Hyphomycetous. <bold><italic>Colonies</italic></bold> effuse on the natural substrate, sparse, hairy, velvety, dark brown to black on the substrate. Mycelium immersed or superficial, composed of septate, branched, dark brown to black hyphae. <bold><italic>Conidiophores</italic></bold> 2–4 µm wide, macronematous to semi-macronematous, erect, septate, smooth, straight, or slightly flexuous, brown to dark brown, subcylindrical to subglobose, and thick-walled, with 1–2 doliiform to globose cells. <bold><italic>Conidiogenous cells</italic></bold> 4–6 × 3–5 μm (<italic>x</italic>̄ = 5 × 4 μm, n = 20), monoblastic, integrated, terminal, subglobose or spherical, brown to dark brown. <bold><italic>Conidia</italic></bold> (16–) 25–50 (–65) × 5–8 μm (<italic>x</italic>̄ = 38 × 7 μm, n = 30), catenated, acrogenous, simple, phragmosporous, arranged in branched chains, dry, brown to dark brown, cylindrical, rounded at both ends, composed of globose to ellipsoidal cells, occasionally smaller at the apex (1–2 cells black at the apex), subhyaline at the terminal cell, 2–15-septate, constricted at septa, verrucose, with spinulose on the substrate.</p><fig id="F6" position="float" orientation="portrait"><object-id xmlns:xlink="http://www.w3.org/1999/xlink" content-type="doi" xlink:type="simple">10.3897/mycokeys.122.161816.figure6</object-id><object-id xmlns:xlink="http://www.w3.org/1999/xlink" content-type="arpha" xlink:type="simple">1C78D283-20C7-5615-A185-EB80BB458676</object-id><label>Figure 6.</label><caption><p><italic><tp:taxon-name><tp:taxon-name-part taxon-name-part-type="genus" reg="Torula">Torula</tp:taxon-name-part> <tp:taxon-name-part taxon-name-part-type="species" reg="strychnicola">strychnicola</tp:taxon-name-part></tp:taxon-name></italic> (<named-content xmlns:xlink="http://www.w3.org/1999/xlink" content-type="dwc:institutional_code" xlink:title="Herbarium of Cryptogams, Kunming Institute of Botany, Chinese Academy of Sciences" xlink:href="http://grbio.org/institution/cryptogamic-herbarium-kunming-institute-botany" xlink:type="simple">HKAS</named-content> 139505, holotype). a. Host <italic><tp:taxon-name><tp:taxon-name-part taxon-name-part-type="genus" reg="Strychnos">Strychnos</tp:taxon-name-part> <tp:taxon-name-part taxon-name-part-type="species" reg="nux-vomica">nux-vomica</tp:taxon-name-part></tp:taxon-name></italic>; b, c. Colonies on the host surface; d, e. Conidiophores, conidiogenous cells with conidia; f. Conidiophores with conidiogenous cells; g. Germinated conidium; h, i. Colonies on PDA, above (h), below (i); j−o. Conidia. Scale bars: 30 μm (d); 20 μm (e); 10 μm (f); 20 μm (g, j, k); 10 μm (l−o).</p></caption><graphic xmlns:xlink="http://www.w3.org/1999/xlink" xlink:href="mycokeys-122-169-g006.jpg" position="float" orientation="portrait" xlink:type="simple" id="oo_1413776.jpg"><uri content-type="original_file" xlink:type="simple">https://binary.pensoft.net/fig/1413776</uri></graphic></fig></tp:treatment-sec><tp:treatment-sec sec-type="description" id="SECID0EE2CI"><title>Culture characteristics.</title><p>Conidia germinated on the PDA within 24 h, and germ tubes are produced from the basal cell. Colonies growing on PDA reached 40–43 mm in diam. after two weeks at 25 °C in the dark. Colonies from above regular, white aerial mycelium slightly raised, medium dense, fluffy, filiform, velvety, pale purple; in reverse, purplish brown at the center, with greyish white at the edge, with pale brown ring between them, the color gradually lightens from the center to the margin.</p></tp:treatment-sec><tp:treatment-sec sec-type="material" id="SECID0EJ2CI"><title>Material examined.</title><p>China • Hainan Province, Wuzhishan City, Shuiman River tropical rainforest scenic area in Wuzhishan, <named-content xmlns:xlink="http://www.w3.org/1999/xlink" content-type="dwc:verbatimCoordinates" xlink:type="simple"><named-content content-type="geo-json" specific-use="{&#34;type&#34;:&#34;Point&#34;,&#34;coordinates&#34;:[109.576667,18.891389]}" id="NCID0ES2CI" xlink:type="simple">18°53'29"N, 109°34'36"E</named-content></named-content>, elevation 1,845 m, on dead branches of <italic><tp:taxon-name><tp:taxon-name-part taxon-name-part-type="genus" reg="Strychnos">Strychnos</tp:taxon-name-part> <tp:taxon-name-part taxon-name-part-type="species" reg="nux-vomica">nux-vomica</tp:taxon-name-part></tp:taxon-name></italic> (<tp:taxon-name><tp:taxon-name-part taxon-name-part-type="family">Loganiaceae</tp:taxon-name-part></tp:taxon-name>), 15 August 2021, Jian Ma, WZS71.1 (<named-content xmlns:xlink="http://www.w3.org/1999/xlink" content-type="dwc:institutional_code" xlink:title="Herbarium of Cryptogams, Kunming Institute of Botany, Chinese Academy of Sciences" xlink:href="http://grbio.org/institution/cryptogamic-herbarium-kunming-institute-botany" xlink:type="simple">HKAS</named-content> 139505, holotype), ex-type living culture <abbrev xmlns:xlink="http://www.w3.org/1999/xlink" xlink:title="Guizhou Culture Collection" id="ABBRID0EL3CI" xlink:type="simple">GZCC</abbrev> 24-0163; • ibid., WZS73 (<abbrev xmlns:xlink="http://www.w3.org/1999/xlink" xlink:title="Guizhou Academy of Agriculture Sciences" id="ABBRID0EP3CI" xlink:type="simple">GZAAS</abbrev> 23-0630, isotype), living culture <abbrev xmlns:xlink="http://www.w3.org/1999/xlink" xlink:title="Guizhou Culture Collection" id="ABBRID0ET3CI" xlink:type="simple">GZCC</abbrev> 24-0146.</p></tp:treatment-sec><tp:treatment-sec sec-type="notes" id="SECID0EX3CI"><title>Notes.</title><p>Multi-locus phylogeny (Fig. <xref ref-type="fig" rid="F1">1</xref>) showed that <italic><tp:taxon-name><tp:taxon-name-part taxon-name-part-type="genus" reg="Torula">Torula</tp:taxon-name-part> <tp:taxon-name-part taxon-name-part-type="species" reg="strychnicola">strychnicola</tp:taxon-name-part></tp:taxon-name></italic> (<abbrev xmlns:xlink="http://www.w3.org/1999/xlink" xlink:title="Guizhou Culture Collection" id="ABBRID0EM4CI" xlink:type="simple">GZCC</abbrev> 24-0163 and <abbrev xmlns:xlink="http://www.w3.org/1999/xlink" xlink:title="Guizhou Culture Collection" id="ABBRID0EQ4CI" xlink:type="simple">GZCC</abbrev> 24-0146) was sister to <italic><tp:taxon-name><tp:taxon-name-part taxon-name-part-type="genus" reg="Torula">T.</tp:taxon-name-part> <tp:taxon-name-part taxon-name-part-type="species" reg="kanvae">kanvae</tp:taxon-name-part></tp:taxon-name></italic> (MCC-10010) with strong support (100% MLBS/1.00 BIPP) and formed a distinct lineage. Morphologically, <italic><tp:taxon-name><tp:taxon-name-part taxon-name-part-type="genus" reg="Torula">Torula</tp:taxon-name-part> <tp:taxon-name-part taxon-name-part-type="species" reg="strychnicola">strychnicola</tp:taxon-name-part></tp:taxon-name></italic> can be distinguished from <italic><tp:taxon-name><tp:taxon-name-part taxon-name-part-type="genus" reg="Torula">T.</tp:taxon-name-part> <tp:taxon-name-part taxon-name-part-type="species" reg="kanvae">kanvae</tp:taxon-name-part></tp:taxon-name></italic> by the distinct spinulose conidia on the substrate. Based on the comparison of the septa and the conidial size, <italic><tp:taxon-name><tp:taxon-name-part taxon-name-part-type="genus" reg="Torula">T.</tp:taxon-name-part> <tp:taxon-name-part taxon-name-part-type="species" reg="strychnicola">strychnicola</tp:taxon-name-part></tp:taxon-name></italic> (septa: 2–15, conidia: 25–50 × 5–8 μm) differs from <italic><tp:taxon-name><tp:taxon-name-part taxon-name-part-type="genus" reg="Torula">T.</tp:taxon-name-part> <tp:taxon-name-part taxon-name-part-type="species" reg="kanvae">kanvae</tp:taxon-name-part></tp:taxon-name></italic> by having 3–4 septa and conidia of 3–6 × 3–8 μm (<xref ref-type="bibr" rid="B16">Crous et al. 2024</xref>). The nucleotide base pair comparison between <italic><tp:taxon-name><tp:taxon-name-part taxon-name-part-type="genus" reg="Torula">T.</tp:taxon-name-part> <tp:taxon-name-part taxon-name-part-type="species" reg="strychnicola">strychnicola</tp:taxon-name-part></tp:taxon-name></italic> (<abbrev xmlns:xlink="http://www.w3.org/1999/xlink" xlink:title="Guizhou Culture Collection" id="ABBRID0E16CI" xlink:type="simple">GZCC</abbrev> 24-0163, ex-type strain) and <italic><tp:taxon-name><tp:taxon-name-part taxon-name-part-type="genus" reg="Torula">T.</tp:taxon-name-part> <tp:taxon-name-part taxon-name-part-type="species" reg="kanvae">kanvae</tp:taxon-name-part></tp:taxon-name></italic> (MCC-10010, ex-type strain) revealed 63/529 bp (11.9%, 16 gaps) in <abbrev xmlns:xlink="http://www.w3.org/1999/xlink" xlink:title="internal transcribed spacer region of rDNA" id="ABBRID0EJADI" xlink:type="simple">ITS</abbrev>, 24/420 bp (5.7%, 6 gaps) in <italic>tef</italic>1-α, and 144/997 bp (14.4%, 4 gaps) in <italic>rpb</italic>2 sequence data. In addition, <italic><tp:taxon-name><tp:taxon-name-part taxon-name-part-type="genus" reg="Torula">Torula</tp:taxon-name-part> <tp:taxon-name-part taxon-name-part-type="species" reg="strychnicola">strychnicola</tp:taxon-name-part></tp:taxon-name></italic> and <italic><tp:taxon-name><tp:taxon-name-part taxon-name-part-type="genus" reg="Torula">T.</tp:taxon-name-part> <tp:taxon-name-part taxon-name-part-type="species" reg="kanvae">kanvae</tp:taxon-name-part></tp:taxon-name></italic> have a close phylogenetic relationship with <italic><tp:taxon-name><tp:taxon-name-part taxon-name-part-type="genus" reg="Torula">T.</tp:taxon-name-part> <tp:taxon-name-part taxon-name-part-type="species" reg="aquatica">aquatica</tp:taxon-name-part></tp:taxon-name></italic> (KUMCC 15-0435, ex-type strain), <italic><tp:taxon-name><tp:taxon-name-part taxon-name-part-type="genus" reg="Torula">T.</tp:taxon-name-part> <tp:taxon-name-part taxon-name-part-type="species" reg="gaodangensis">gaodangensis</tp:taxon-name-part></tp:taxon-name></italic> (MFLUCC 17-0234, ex-type strain), <italic><tp:taxon-name><tp:taxon-name-part taxon-name-part-type="genus" reg="Torula">T.</tp:taxon-name-part> <tp:taxon-name-part taxon-name-part-type="species" reg="herbarum">herbarum</tp:taxon-name-part></tp:taxon-name></italic> (CBS 140066, ex-type strain), and <italic><tp:taxon-name><tp:taxon-name-part taxon-name-part-type="genus" reg="Torula">T.</tp:taxon-name-part> <tp:taxon-name-part taxon-name-part-type="species" reg="luguhuensis">luguhuensis</tp:taxon-name-part></tp:taxon-name></italic> (KUNCC 22-12427, ex-type strain) with 99% MLBS and 1.00 BIPP support (Fig. <xref ref-type="fig" rid="F1">1</xref>); base pair differences between the ex-type strain of <italic><tp:taxon-name><tp:taxon-name-part taxon-name-part-type="genus" reg="Torula">T.</tp:taxon-name-part> <tp:taxon-name-part taxon-name-part-type="species" reg="strychnicola">strychnicola</tp:taxon-name-part></tp:taxon-name></italic> and these species are shown in Table <xref ref-type="table" rid="T3">3</xref> (<xref ref-type="bibr" rid="B14">Crous et al. 2015</xref>; <xref ref-type="bibr" rid="B66">Su et al. 2018</xref>; <xref ref-type="bibr" rid="B25">Hyde et al. 2017</xref>; <xref ref-type="bibr" rid="B44">Luan et al. 2023</xref>). Therefore, based on the morphological and phylogenetic evidence, we established <italic><tp:taxon-name><tp:taxon-name-part taxon-name-part-type="genus" reg="Torula">T.</tp:taxon-name-part> <tp:taxon-name-part taxon-name-part-type="species" reg="strychnicola">strychnicola</tp:taxon-name-part></tp:taxon-name></italic> as a new species from Hainan Province, China.</p><table-wrap id="T3" position="float" orientation="portrait"><label>Table 3.</label><caption><p>Comparisons of base pair differences between the ex-type strain of <italic><tp:taxon-name><tp:taxon-name-part taxon-name-part-type="genus" reg="Torula">Torula</tp:taxon-name-part> <tp:taxon-name-part taxon-name-part-type="species" reg="strychnicola">strychnicola</tp:taxon-name-part></tp:taxon-name></italic> (<abbrev xmlns:xlink="http://www.w3.org/1999/xlink" xlink:title="Guizhou Culture Collection" id="ABBRID0EVEDI" xlink:type="simple">GZCC</abbrev> 24-0163) and members of adjoining clades. N/A denotes unavailable sequences in GenBank.</p></caption><table id="TID0EYMHK" rules="all"><tbody><tr><th rowspan="1" colspan="1">Species</th><th rowspan="1" colspan="1">Strain no.</th><th rowspan="1" colspan="1"><abbrev xmlns:xlink="http://www.w3.org/1999/xlink" xlink:title="internal transcribed spacer region of rDNA" id="ABBRID0EIFDI" xlink:type="simple">ITS</abbrev> (bp)</th><th rowspan="1" colspan="1">LSU (bp)</th><th rowspan="1" colspan="1"><italic>tef</italic>1-α (bp)</th><th rowspan="1" colspan="1"><italic>rpb</italic>2 (bp)</th></tr><tr><td rowspan="1" colspan="1">
                      <italic>
                        <tp:taxon-name><tp:taxon-name-part taxon-name-part-type="genus" reg="Torula">T.</tp:taxon-name-part> <tp:taxon-name-part taxon-name-part-type="species" reg="aquatica">aquatica</tp:taxon-name-part></tp:taxon-name>
                      </italic>
                    </td><td rowspan="1" colspan="1">KUMCC 15-0435</td><td rowspan="1" colspan="1">43/459 (9.4%, 13 gaps)</td><td rowspan="1" colspan="1">9/826 (1.1%, 1 gap)</td><td rowspan="1" colspan="1">N/A</td><td rowspan="1" colspan="1">95/796 (11.9%, without gaps)</td></tr><tr><td rowspan="1" colspan="1">
                      <italic>
                        <tp:taxon-name><tp:taxon-name-part taxon-name-part-type="genus" reg="Torula">T.</tp:taxon-name-part> <tp:taxon-name-part taxon-name-part-type="species" reg="gaodangensis">gaodangensis</tp:taxon-name-part></tp:taxon-name>
                      </italic>
                    </td><td rowspan="1" colspan="1">MFLUCC 17-0234</td><td rowspan="1" colspan="1">40/508 (7.7%, 12 gaps)</td><td rowspan="1" colspan="1">13/896 (1.5%, 1 gap)</td><td rowspan="1" colspan="1">N/A</td><td rowspan="1" colspan="1">N/A</td></tr><tr><td rowspan="1" colspan="1">
                      <italic>
                        <tp:taxon-name><tp:taxon-name-part taxon-name-part-type="genus" reg="Torula">T.</tp:taxon-name-part> <tp:taxon-name-part taxon-name-part-type="species" reg="herbarum">herbarum</tp:taxon-name-part></tp:taxon-name>
                      </italic>
                    </td><td rowspan="1" colspan="1">CBS 140066</td><td rowspan="1" colspan="1">39/508 (7.7%, 9 gaps)</td><td rowspan="1" colspan="1">12/891 (1.3%, 1 gap)</td><td rowspan="1" colspan="1">N/A</td><td rowspan="1" colspan="1">N/A</td></tr><tr><td rowspan="1" colspan="1">
                      <italic>
                        <tp:taxon-name><tp:taxon-name-part taxon-name-part-type="genus" reg="Torula">T.</tp:taxon-name-part> <tp:taxon-name-part taxon-name-part-type="species" reg="luguhuensis">luguhuensis</tp:taxon-name-part></tp:taxon-name>
                      </italic>
                    </td><td rowspan="1" colspan="1">KUNCC 22-12427</td><td rowspan="1" colspan="1">43/499 (8.6%, 15 gaps)</td><td rowspan="1" colspan="1">15/843 (1.8%, 4 gaps)</td><td rowspan="1" colspan="1">35/868 (4.0%, without gaps)</td><td rowspan="1" colspan="1">103/987 (10.4%, without gaps)</td></tr></tbody></table></table-wrap></tp:treatment-sec><tp:treatment-sec><!--Section generated to contain objects referenced in tp:taxon-treatment.--><fig id="F1" position="float" orientation="portrait"><object-id xmlns:xlink="http://www.w3.org/1999/xlink" content-type="doi" xlink:type="simple">10.3897/mycokeys.122.161816.figure1</object-id><object-id xmlns:xlink="http://www.w3.org/1999/xlink" content-type="arpha" xlink:type="simple">E9162412-1BD8-51AB-851E-405CC5508FA7</object-id><label>Figure 1.</label><caption><p>Phylogenetic tree constructed from maximum likelihood (RAxML) analysis based on the combined <abbrev xmlns:xlink="http://www.w3.org/1999/xlink" xlink:title="internal transcribed spacer region of rDNA" id="ABBRID0E45AI" xlink:type="simple">ITS</abbrev>, LSU, SSU, <italic>tef</italic>1-α, and <italic>rpb</italic>2 sequence data for selected members of <italic><tp:taxon-name><tp:taxon-name-part taxon-name-part-type="genus" reg="Torula">Torula</tp:taxon-name-part></tp:taxon-name></italic> (<tp:taxon-name><tp:taxon-name-part taxon-name-part-type="family">Torulaceae</tp:taxon-name-part></tp:taxon-name>). Branch support for <abbrev xmlns:xlink="http://www.w3.org/1999/xlink" xlink:title="maximum likelihood" id="ABBRID0ER6AI" xlink:type="simple">ML</abbrev> equal to or greater than 75% and Bayesian inference posterior probabilities (BIPP) equal to or greater than 0.95 are marked above or below branches as MLBS/BIPP. The abbreviation ‘T’ indicates the ex-type strain. Species names and culture collections in red are newly collected taxa and synonymized isolates. The tree was rooted with <italic><tp:taxon-name><tp:taxon-name-part taxon-name-part-type="genus" reg="Cylindrotorula">Cylindrotorula</tp:taxon-name-part> <tp:taxon-name-part taxon-name-part-type="species" reg="indica">indica</tp:taxon-name-part></tp:taxon-name></italic> (ex-type strains NFCCI 4836 and NFCCI 4837).</p></caption><graphic xmlns:xlink="http://www.w3.org/1999/xlink" xlink:href="mycokeys-122-169-g001.jpg" position="float" orientation="portrait" xlink:type="simple" id="oo_1413771.jpg"><uri content-type="original_file" xlink:type="simple">https://binary.pensoft.net/fig/1413771</uri></graphic></fig></tp:treatment-sec><ref-list><ref id="B16"><mixed-citation xmlns:xlink="http://www.w3.org/1999/xlink" xlink:type="simple"><person-group><name name-style="western"><surname>Crous</surname><given-names>PW</given-names></name><name name-style="western"><surname>Wingfield</surname><given-names>MJ</given-names></name><name name-style="western"><surname>Jurjević</surname><given-names>Ž</given-names></name><name name-style="western"><surname>Balashov</surname><given-names>S</given-names></name><name name-style="western"><surname>Osieck</surname><given-names>ER</given-names></name><name name-style="western"><surname>Marin-Felix</surname><given-names>Y</given-names></name><name name-style="western"><surname>Luangsa-Ard</surname><given-names>JJ</given-names></name><name name-style="western"><surname>Mejía</surname><given-names>LC</given-names></name><name name-style="western"><surname>Cappelli</surname><given-names>A</given-names></name><name name-style="western"><surname>Parra</surname><given-names>LA</given-names></name><name name-style="western"><surname>Lucchini</surname><given-names>G</given-names></name><name name-style="western"><surname>Chen</surname><given-names>J</given-names></name><name name-style="western"><surname>Moreno</surname><given-names>G</given-names></name><name name-style="western"><surname>Faraoni</surname><given-names>M</given-names></name><name name-style="western"><surname>Zhao</surname><given-names>RL</given-names></name><name name-style="western"><surname>Weholt</surname><given-names>Ø</given-names></name><name name-style="western"><surname>Borovička</surname><given-names>J</given-names></name><name name-style="western"><surname>Jansen</surname><given-names>GM</given-names></name><name name-style="western"><surname>Shivas</surname><given-names>RG</given-names></name><name name-style="western"><surname>Tan</surname><given-names>YP</given-names></name><name name-style="western"><surname>Akulov</surname><given-names>A</given-names></name><name name-style="western"><surname>Alfenas</surname><given-names>AC</given-names></name><name name-style="western"><surname>Alfenas</surname><given-names>RF</given-names></name><name name-style="western"><surname>Altés</surname><given-names>A</given-names></name><name name-style="western"><surname>Avchar</surname><given-names>R</given-names></name><name name-style="western"><surname>Barreto</surname><given-names>RW</given-names></name><name name-style="western"><surname>Catcheside</surname><given-names>DEA</given-names></name><name name-style="western"><surname>Chi</surname><given-names>TY</given-names></name><name name-style="western"><surname>Esteve-Raventós</surname><given-names>F</given-names></name><name name-style="western"><surname>Fryar</surname><given-names>SC</given-names></name><name name-style="western"><surname>Hanh</surname><given-names>LTM</given-names></name><name name-style="western"><surname>Larsbrink</surname><given-names>J</given-names></name><name name-style="western"><surname>Oberlies</surname><given-names>NH</given-names></name><name name-style="western"><surname>Olsson</surname><given-names>L</given-names></name><name name-style="western"><surname>Pancorbo</surname><given-names>F</given-names></name><name name-style="western"><surname>Raja</surname><given-names>HA</given-names></name><name name-style="western"><surname>Thanh</surname><given-names>VN</given-names></name><name name-style="western"><surname>Thuy</surname><given-names>NT</given-names></name><name name-style="western"><surname>Ajithkumar</surname><given-names>K</given-names></name><name name-style="western"><surname>Akram</surname><given-names>W</given-names></name><name name-style="western"><surname>Alvarado</surname><given-names>P</given-names></name><name name-style="western"><surname>Angeletti</surname><given-names>B</given-names></name><name name-style="western"><surname>Arumugam</surname><given-names>E</given-names></name><name name-style="western"><surname>Khalilabad</surname><given-names>AA</given-names></name><name name-style="western"><surname>Bandini</surname><given-names>D</given-names></name><name name-style="western"><surname>Baroni</surname><given-names>TJ</given-names></name><name name-style="western"><surname>Barreto</surname><given-names>GG</given-names></name><name name-style="western"><surname>Boertmann</surname><given-names>D</given-names></name><name name-style="western"><surname>Bose</surname><given-names>T</given-names></name><name name-style="western"><surname>Castañeda Ruiz</surname><given-names>RF</given-names></name><name name-style="western"><surname>Couceiro</surname><given-names>A</given-names></name><name name-style="western"><surname>Cykowska-Marzencka</surname><given-names>B</given-names></name><name name-style="western"><surname>Dai</surname><given-names>YC</given-names></name><name name-style="western"><surname>Darmostuk</surname><given-names>V</given-names></name><name name-style="western"><surname>da</surname><given-names>Silva SBG</given-names></name><name name-style="western"><surname>Dearnaley</surname><given-names>JDW</given-names></name><name name-style="western"><surname>de Azevedo Santiago</surname><given-names>ALCM</given-names></name><name name-style="western"><surname>Declercq</surname><given-names>B</given-names></name><name name-style="western"><surname>de Freitas</surname><given-names>LWS</given-names></name><name name-style="western"><surname>De la Peña-Lastra</surname><given-names>S</given-names></name><name name-style="western"><surname>Delgado</surname><given-names>G</given-names></name><name name-style="western"><surname>de Lima</surname><given-names>CLF</given-names></name><name name-style="western"><surname>Dhotre</surname><given-names>D</given-names></name><name name-style="western"><surname>Dirks</surname><given-names>AC</given-names></name><name name-style="western"><surname>Eisvand</surname><given-names>P</given-names></name><name name-style="western"><surname>Erhard</surname><given-names>A</given-names></name><name name-style="western"><surname>Ferro</surname><given-names>LO</given-names></name><name name-style="western"><surname>García</surname><given-names>D</given-names></name><name name-style="western"><surname>García-Martín</surname><given-names>A</given-names></name><name name-style="western"><surname>Garrido-Benavent</surname><given-names>I</given-names></name><name name-style="western"><surname>Gené</surname><given-names>J</given-names></name><name name-style="western"><surname>Ghobad-Nejhad</surname><given-names>M</given-names></name><name name-style="western"><surname>Gore</surname><given-names>G</given-names></name><name name-style="western"><surname>Gunaseelan</surname><given-names>S</given-names></name><name name-style="western"><surname>Gusmão</surname><given-names>LFP</given-names></name><name name-style="western"><surname>Hammerbacher</surname><given-names>A</given-names></name><name name-style="western"><surname>Hernández-Perez</surname><given-names>AT</given-names></name><name name-style="western"><surname>Hernández-Restrepo</surname><given-names>M</given-names></name><name name-style="western"><surname>Hofmann</surname><given-names>TA</given-names></name><name name-style="western"><surname>Hubka</surname><given-names>V</given-names></name><name name-style="western"><surname>Jiya</surname><given-names>N</given-names></name><name name-style="western"><surname>Kaliyaperumal</surname><given-names>M</given-names></name><name name-style="western"><surname>Keerthana</surname><given-names>KS</given-names></name><name name-style="western"><surname>Ketabchi</surname><given-names>M</given-names></name><name name-style="western"><surname>Kezo</surname><given-names>K</given-names></name><name name-style="western"><surname>Knoppersen</surname><given-names>R</given-names></name><name name-style="western"><surname>Kolarczyková</surname><given-names>D</given-names></name><name name-style="western"><surname>Kumar</surname><given-names>TKA</given-names></name><name name-style="western"><surname>Læssøe</surname><given-names>T</given-names></name><name name-style="western"><surname>Langer</surname><given-names>E</given-names></name><name name-style="western"><surname>Larsson</surname><given-names>E</given-names></name><name name-style="western"><surname>Lodge</surname><given-names>DJ</given-names></name><name name-style="western"><surname>Lynch</surname><given-names>MJ</given-names></name><name name-style="western"><surname>Maciá-Vicente</surname><given-names>JG</given-names></name><name name-style="western"><surname>Mahadevakumar</surname><given-names>S</given-names></name><name name-style="western"><surname>Mateos</surname><given-names>A</given-names></name><name name-style="western"><surname>Mehrabi-Koushki</surname><given-names>M</given-names></name><name name-style="western"><surname>Miglio</surname><given-names>BV</given-names></name><name name-style="western"><surname>Noor</surname><given-names>A</given-names></name><name name-style="western"><surname>Oliveira</surname><given-names>JA</given-names></name><name name-style="western"><surname>Pereira</surname><given-names>OL</given-names></name><name name-style="western"><surname>Piątek</surname><given-names>M</given-names></name><name name-style="western"><surname>Pinto</surname><given-names>A</given-names></name><name name-style="western"><surname>Ramírez</surname><given-names>GH</given-names></name><name name-style="western"><surname>Raphael</surname><given-names>B</given-names></name><name name-style="western"><surname>Rawat</surname><given-names>G</given-names></name><name name-style="western"><surname>Renuka</surname><given-names>M</given-names></name><name name-style="western"><surname>Reschke</surname><given-names>K</given-names></name><name name-style="western"><surname>Mateo</surname><given-names>AR</given-names></name><name name-style="western"><surname>Saar</surname><given-names>I</given-names></name><name name-style="western"><surname>Saba</surname><given-names>M</given-names></name><name name-style="western"><surname>Safi</surname><given-names>A</given-names></name><name name-style="western"><surname>Sánchez</surname><given-names>RM</given-names></name><name name-style="western"><surname>Sandoval-Denis</surname><given-names>M</given-names></name><name name-style="western"><surname>Savitha</surname><given-names>AS</given-names></name><name name-style="western"><surname>Sharma</surname><given-names>A</given-names></name><name name-style="western"><surname>Shelke</surname><given-names>D</given-names></name><name name-style="western"><surname>Sonawane</surname><given-names>H</given-names></name><name name-style="western"><surname>Souza</surname><given-names>MGAP</given-names></name><name name-style="western"><surname>Stryjak-Bogacka</surname><given-names>M</given-names></name><name name-style="western"><surname>Thines</surname><given-names>M</given-names></name><name name-style="western"><surname>Thomas</surname><given-names>A</given-names></name><name name-style="western"><surname>Torres-Garcia</surname><given-names>D</given-names></name><name name-style="western"><surname>Traba</surname><given-names>JM</given-names></name><name name-style="western"><surname>Vauras</surname><given-names>J</given-names></name><name name-style="western"><surname>Vermaas</surname><given-names>M</given-names></name><name name-style="western"><surname>Villarreal</surname><given-names>M</given-names></name><name name-style="western"><surname>Vu</surname><given-names>D</given-names></name><name name-style="western"><surname>Whiteside</surname><given-names>EJ</given-names></name><name name-style="western"><surname>Zafari</surname><given-names>D</given-names></name><name name-style="western"><surname>Starink-Willemse</surname><given-names>M</given-names></name><name name-style="western"><surname>Groenewald</surname><given-names>JZ</given-names></name></person-group> (<year>2024</year>) <article-title>Fungal Planet description sheets: 1697–1780.</article-title><source>Fungal Systematics and Evolution</source><volume>14</volume>: <fpage>325</fpage>–<lpage>577</lpage>. <ext-link xlink:href="10.3114/fuse.2024.14.19" ext-link-type="doi" xlink:type="simple">https://doi.org/10.3114/fuse.2024.14.19</ext-link></mixed-citation></ref><ref id="B14"><mixed-citation xmlns:xlink="http://www.w3.org/1999/xlink" xlink:type="simple"><person-group><name name-style="western"><surname>Crous</surname><given-names>PW</given-names></name><name name-style="western"><surname>Carris</surname><given-names>LM</given-names></name><name name-style="western"><surname>Giraldo</surname><given-names>A</given-names></name><name name-style="western"><surname>Groenewald</surname><given-names>JZ</given-names></name><name name-style="western"><surname>Hawksworth</surname><given-names>DL</given-names></name><name name-style="western"><surname>Hemández-Restrepo</surname><given-names>M</given-names></name><name name-style="western"><surname>Jaklitsch</surname><given-names>WM</given-names></name><name name-style="western"><surname>Lebrun</surname><given-names>MH</given-names></name><name name-style="western"><surname>Schumacher</surname><given-names>RK</given-names></name><name name-style="western"><surname>Stielow</surname><given-names>JB</given-names></name><name name-style="western"><surname>van der Linde</surname><given-names>EJ</given-names></name><name name-style="western"><surname>Vilcāne</surname><given-names>J</given-names></name><name name-style="western"><surname>Voglmayr</surname><given-names>H</given-names></name><name name-style="western"><surname>Wood</surname><given-names>AR</given-names></name></person-group> (<year>2015</year>) The Genera of <tp:taxon-name><tp:taxon-name-part taxon-name-part-type="kingdom">Fungi</tp:taxon-name-part></tp:taxon-name>-fixing the application of the type species of generic names - G2: <italic><tp:taxon-name><tp:taxon-name-part taxon-name-part-type="genus">Allantophomopsis</tp:taxon-name-part></tp:taxon-name></italic>, <italic><tp:taxon-name><tp:taxon-name-part taxon-name-part-type="genus">Latorua</tp:taxon-name-part></tp:taxon-name></italic>, <italic><tp:taxon-name><tp:taxon-name-part taxon-name-part-type="genus">Macrodiplodiopsis</tp:taxon-name-part></tp:taxon-name></italic>, <italic><tp:taxon-name><tp:taxon-name-part taxon-name-part-type="genus">Macrohilum</tp:taxon-name-part></tp:taxon-name></italic>, <italic><tp:taxon-name><tp:taxon-name-part taxon-name-part-type="genus">Milospium</tp:taxon-name-part></tp:taxon-name></italic>, <italic><tp:taxon-name><tp:taxon-name-part taxon-name-part-type="genus">Protostegia</tp:taxon-name-part></tp:taxon-name></italic>, <italic><tp:taxon-name><tp:taxon-name-part taxon-name-part-type="genus">Pyricularia</tp:taxon-name-part></tp:taxon-name></italic>, <italic><tp:taxon-name><tp:taxon-name-part taxon-name-part-type="genus">Robillarda</tp:taxon-name-part></tp:taxon-name></italic>, <italic><tp:taxon-name><tp:taxon-name-part taxon-name-part-type="genus">Rotula</tp:taxon-name-part></tp:taxon-name></italic>, <italic><tp:taxon-name><tp:taxon-name-part taxon-name-part-type="genus">Septoriella</tp:taxon-name-part></tp:taxon-name></italic>, <italic><tp:taxon-name><tp:taxon-name-part taxon-name-part-type="genus">Torula</tp:taxon-name-part></tp:taxon-name></italic>, and <italic><tp:taxon-name><tp:taxon-name-part taxon-name-part-type="genus">Wojnowicia</tp:taxon-name-part></tp:taxon-name></italic>. IMA Fungus 6(1): 163–198. <ext-link xlink:href="10.5598/imafungus.2015.06.01.11" ext-link-type="doi" xlink:type="simple">https://doi.org/10.5598/imafungus.2015.06.01.11</ext-link></mixed-citation></ref><ref id="B66"><mixed-citation xmlns:xlink="http://www.w3.org/1999/xlink" xlink:type="simple"><person-group><name name-style="western"><surname>Su</surname><given-names>XJ</given-names></name><name name-style="western"><surname>Luo</surname><given-names>ZL</given-names></name><name name-style="western"><surname>Jeewon</surname><given-names>R</given-names></name><name name-style="western"><surname>Bhat</surname><given-names>DJ</given-names></name><name name-style="western"><surname>Bao</surname><given-names>DF</given-names></name><name name-style="western"><surname>Li</surname><given-names>WL</given-names></name><name name-style="western"><surname>Hao</surname><given-names>YE</given-names></name><name name-style="western"><surname>Su</surname><given-names>HY</given-names></name><name name-style="western"><surname>Hyde</surname><given-names>KD</given-names></name></person-group> (<year>2018</year>) <article-title>Morphology and multigene phylogeny reveal new genus and species of <tp:taxon-name><tp:taxon-name-part taxon-name-part-type="family">Torulaceae</tp:taxon-name-part></tp:taxon-name> from freshwater habitats in northwestern Yunnan, China.</article-title><source>Mycological Progress</source><volume>17</volume>(<issue>5</issue>): <fpage>531</fpage>–<lpage>545</lpage>. <ext-link xlink:href="10.1007/s11557-018-1388-3" ext-link-type="doi" xlink:type="simple">https://doi.org/10.1007/s11557-018-1388-3</ext-link></mixed-citation></ref><ref id="B25"><mixed-citation xmlns:xlink="http://www.w3.org/1999/xlink" xlink:type="simple"><person-group><name name-style="western"><surname>Hyde</surname><given-names>KD</given-names></name><name name-style="western"><surname>Norphanphoun</surname><given-names>C</given-names></name><name name-style="western"><surname>Abreu</surname><given-names>VP</given-names></name><name name-style="western"><surname>Bazzicalupo</surname><given-names>A</given-names></name><name name-style="western"><surname>Thilini Chethana</surname><given-names>KW</given-names></name><name name-style="western"><surname>Clericuzio</surname><given-names>M</given-names></name><name name-style="western"><surname>Dayarathne</surname><given-names>MC</given-names></name><name name-style="western"><surname>Dissanayake</surname><given-names>AJ</given-names></name><name name-style="western"><surname>Ekanayaka</surname><given-names>AH</given-names></name><name name-style="western"><surname>He</surname><given-names>MQ</given-names></name><name name-style="western"><surname>Hongsanan</surname><given-names>S</given-names></name><name name-style="western"><surname>Huang</surname><given-names>SK</given-names></name><name name-style="western"><surname>Jayasiri</surname><given-names>SC</given-names></name><name name-style="western"><surname>Jayawardena</surname><given-names>RS</given-names></name><name name-style="western"><surname>Karunarathna</surname><given-names>A</given-names></name><name name-style="western"><surname>Konta</surname><given-names>S</given-names></name><name name-style="western"><surname>Kušan</surname><given-names>I</given-names></name><name name-style="western"><surname>Lee</surname><given-names>H</given-names></name><name name-style="western"><surname>Li</surname><given-names>J</given-names></name><name name-style="western"><surname>Lin</surname><given-names>CG</given-names></name><name name-style="western"><surname>Liu</surname><given-names>NG</given-names></name><name name-style="western"><surname>Lu</surname><given-names>YZ</given-names></name><name name-style="western"><surname>Luo</surname><given-names>ZL</given-names></name><name name-style="western"><surname>Manawasinghe</surname><given-names>IS</given-names></name><name name-style="western"><surname>Mapook</surname><given-names>A</given-names></name><name name-style="western"><surname>Perera</surname><given-names>RH</given-names></name><name name-style="western"><surname>Phookamsak</surname><given-names>R</given-names></name><name name-style="western"><surname>Phukhamsakda</surname><given-names>C</given-names></name><name name-style="western"><surname>Siedlecki</surname><given-names>I</given-names></name><name name-style="western"><surname>Soares</surname><given-names>AM</given-names></name><name name-style="western"><surname>Tennakoon</surname><given-names>DS</given-names></name><name name-style="western"><surname>Tian</surname><given-names>Q</given-names></name><name name-style="western"><surname>Tibpromma</surname><given-names>S</given-names></name><name name-style="western"><surname>Wanasinghe</surname><given-names>DN</given-names></name><name name-style="western"><surname>Xiao</surname><given-names>YP</given-names></name><name name-style="western"><surname>Yang</surname><given-names>J</given-names></name><name name-style="western"><surname>Zeng</surname><given-names>XY</given-names></name><name name-style="western"><surname>Abdel-Aziz</surname><given-names>FA</given-names></name><name name-style="western"><surname>Li</surname><given-names>WJ</given-names></name><name name-style="western"><surname>Senanayake</surname><given-names>IC</given-names></name><name name-style="western"><surname>Shang</surname><given-names>QJ</given-names></name><name name-style="western"><surname>Daranagama</surname><given-names>DA</given-names></name><name name-style="western"><surname>de Silva</surname><given-names>NI</given-names></name><name name-style="western"><surname>Thambugala</surname><given-names>KM</given-names></name><name name-style="western"><surname>Abdel-Wahab</surname><given-names>MA</given-names></name><name name-style="western"><surname>Bahkali</surname><given-names>AH</given-names></name><name name-style="western"><surname>Berbee</surname><given-names>ML</given-names></name><name name-style="western"><surname>Boonmee</surname><given-names>S</given-names></name><name name-style="western"><surname>Bhat</surname><given-names>DJ</given-names></name><name name-style="western"><surname>Bulgakov</surname><given-names>TS</given-names></name><name name-style="western"><surname>Buyck</surname><given-names>B</given-names></name><name name-style="western"><surname>Camporesi</surname><given-names>E</given-names></name><name name-style="western"><surname>Castañeda-Ruiz</surname><given-names>RF</given-names></name><name name-style="western"><surname>Chomnunti</surname><given-names>P</given-names></name><name name-style="western"><surname>Doilom</surname><given-names>M</given-names></name><name name-style="western"><surname>Dovana</surname><given-names>F</given-names></name><name name-style="western"><surname>Gibertoni</surname><given-names>TB</given-names></name><name name-style="western"><surname>Jadan</surname><given-names>M</given-names></name><name name-style="western"><surname>Jeewon</surname><given-names>R</given-names></name><name name-style="western"><surname>Jones</surname><given-names>EBG</given-names></name><name name-style="western"><surname>Kang</surname><given-names>JC</given-names></name><name name-style="western"><surname>Karunarathna</surname><given-names>SC</given-names></name><name name-style="western"><surname>Lim</surname><given-names>YW</given-names></name><name name-style="western"><surname>Liu</surname><given-names>JK</given-names></name><name name-style="western"><surname>Liu</surname><given-names>ZY</given-names></name><name name-style="western"><surname>Plautz</surname><given-names>Jr HL</given-names></name><name name-style="western"><surname>Lumyong</surname><given-names>S</given-names></name><name name-style="western"><surname>Maharachchikumbura</surname><given-names>SSN</given-names></name><name name-style="western"><surname>Matočec</surname><given-names>N</given-names></name><name name-style="western"><surname>McKenzie</surname><given-names>EHC</given-names></name><name name-style="western"><surname>Mešić</surname><given-names>A</given-names></name><name name-style="western"><surname>Miller</surname><given-names>D</given-names></name><name name-style="western"><surname>Pawłowska</surname><given-names>J</given-names></name><name name-style="western"><surname>Pereira</surname><given-names>OL</given-names></name><name name-style="western"><surname>Promputtha</surname><given-names>I</given-names></name><name name-style="western"><surname>Romero</surname><given-names>AI</given-names></name><name name-style="western"><surname>Ryvarden</surname><given-names>L</given-names></name><name name-style="western"><surname>Su</surname><given-names>HY</given-names></name><name name-style="western"><surname>Suetrong</surname><given-names>S</given-names></name><name name-style="western"><surname>Tkalčec</surname><given-names>Z</given-names></name><name name-style="western"><surname>Vizzini</surname><given-names>A</given-names></name><name name-style="western"><surname>Wen</surname><given-names>TC</given-names></name><name name-style="western"><surname>Wisitrassameewong</surname><given-names>K</given-names></name><name name-style="western"><surname>Wrzosek</surname><given-names>M</given-names></name><name name-style="western"><surname>Xu</surname><given-names>JC</given-names></name><name name-style="western"><surname>Zhao</surname><given-names>Q</given-names></name><name name-style="western"><surname>Zhao</surname><given-names>RL</given-names></name><name name-style="western"><surname>Mortimer</surname><given-names>PE</given-names></name></person-group> (<year>2017</year>) <article-title>Fungal diversity notes 603–708: Taxonomic and phylogenetic notes on genera and species.</article-title><source>Fungal Diversity</source><volume>87</volume>(<issue>1</issue>): <fpage>1</fpage>–<lpage>235</lpage>. <ext-link xlink:href="10.1007/s13225-017-0391-3" ext-link-type="doi" xlink:type="simple">https://doi.org/10.1007/s13225-017-0391-3</ext-link></mixed-citation></ref><ref id="B44"><mixed-citation xmlns:xlink="http://www.w3.org/1999/xlink" xlink:type="simple"><person-group><name name-style="western"><surname>Luan</surname><given-names>S</given-names></name><name name-style="western"><surname>Shen</surname><given-names>HW</given-names></name><name name-style="western"><surname>Bao</surname><given-names>DF</given-names></name><name name-style="western"><surname>Luo</surname><given-names>ZL</given-names></name><name name-style="western"><surname>Li</surname><given-names>YX</given-names></name></person-group> (<year>2023</year>) Morphology and multi-gene phylogeny reveal a novel <italic><tp:taxon-name><tp:taxon-name-part taxon-name-part-type="genus">Torula</tp:taxon-name-part></tp:taxon-name></italic> (<tp:taxon-name><tp:taxon-name-part taxon-name-part-type="order">Pleosporales</tp:taxon-name-part></tp:taxon-name>, <tp:taxon-name><tp:taxon-name-part taxon-name-part-type="family">Torulaceae</tp:taxon-name-part></tp:taxon-name>) species from the plateau lakes in Yunnan, China. Biodiversity Data Journal 11: e109477. <ext-link xlink:href="10.3897/BDJ.11.e109477" ext-link-type="doi" xlink:type="simple">https://doi.org/10.3897/BDJ.11.e109477</ext-link></mixed-citation></ref></ref-list></tp:taxon-treatment>
